# Supplementary material for: Evaluation of a Mathematical Model of Rat Body Weight Regulation in Application to Caloric Restriction and Drug Treatment Studies
Source: PLoS One. 2016 May 26;11(5):e0155674. doi: 10.1371/journal.pone.0155674 (PMC4882007; doi:10.1371/journal.pone.0155674)
Supplement: S1 Supporting Dataset — (XLSX) [file pone.0155674.s011.xlsx]

## Sheet: CR Body Weight (g)
CR(%)/day	-12	-11	-10	-9	-8	-3	1	2	3	4	5	6	7	8	9	10	11	12	13	14	15	16	17	18	19	20	21	22	23	24	25
0	646	645	645	648	655	655	662	662	667	669	668	668	674	672	676	677	680	680	683	683	679	680	686	688	686	688	693	689	689	686	688
0	624	632	633	639	640	658	673	675	682	686	689	694	699	704	707	705	708	710	711	711	712	716	719	723	726	730	733	734	723	719	720
0	647	655	662	663	670	690	703	706	711	714	716	720	721	723	723	725	728	729	726	734	732	732	734	734	739	743	745	751	748	749	749
0	617	622	626	626	630	642	648	648	655	660	661	665	668	670	676	681	679	682	685	685	685	685	688	690	695	698	705	703	694	703	701
0	589	594	595	596	600	609	618	618	622	623	623	626	628	630	629	628	628	629	625	629	628	632	637	637	640	642	645	648	643	640	642
0	570	574	579	581	586	588	601	605	605	613	613	613	616	619	624	625	626	630	626	630	630	631	633	639	641	647	649	653	647	650	647
0	534	533	538	541	546	566	573	575	572	576	576	578	579	580	583	582	587	586	585	590	592	597	597	599	601	603	606	609	604	604	610
0	637	642	649	654	659	669	678	677	679	684	682	685	690	686	688	692	694	695	693	698	695	695	705	706	707	715	715	721	720	718	723
0	618	622	627	628	633	633	639	639	640	641	642	645	645	647	651	653	655	657	661	662	662	667	671	675	681	684	690	691	690	691	693
0	577	585	584	586	591	606	617	623	628	633	638	637	644	644	646	649	652	656	659	659	662	663	666	671	672	672	675	676	676	677	680
10	580	578	578	576	581	580	584	583	582	578	575	575	570	570	571	567	563	562	562	561	560	560	561	560	560	560	558	559	555	554	555
10	566	575	582	586	593	619	639	637	642	644	647	649	652	653	656	658	655	658	660	663	665	667	668	670	673	675	673	676	678	679	681
10	639	645	642	645	653	659	669	670	670	671	669	670	670	668	669	672	669	669	667	666	664	663	665	665	664	667	669	668	666	672	667
10	548	547	551	555	559	563	566	562	565	567	566	565	566	565	564	563	561	563	562	563	562	560	562	563	562	563	565	566	564	568	567
10	610	609	614	612	615	635	646	640	645	638	635	633	631	630	629	629	629	628	627	623	622	620	617	620	623	622	626	626	622	625	625
10	672	669	677	679	682	688	706	702	701	703	697	699	696	698	700	700	700	699	697	696	696	697	694	700	694	701	702	701	698	702	703
10	644	650	650	649	654	662	675	670	671	673	670	674	671	670	671	672	674	672	673	671	672	673	674	675	673	675	675	676	672	676	679
10	656	661	667	670	678	705	728	722	723	725	723	722	721	721	724	726	721	720	719	719	719	718	721	721	721	723	724	726	726	728	726
10	567	570	578	584	593	611	626	625	636	633	633	634	635	635	638	641	642	644	642	645	648	651	653	655	657	658	662	665	664	665	668
10	615	620	618	619	626	639	647	635	633	633	632	633	631	630	629	626	624	624	625	622	617	619	619	620	624	624	626	627	620	625	626
20	586	589	590	594	601	612	621	617	617	614	615	614	611	608	610	605	603	602	602	603	597	602	602	604	607	607	605	605	604	603	601
20	690	698	703	712	715	731	743	740	742	743	742	744	743	741	744	743	742	742	740	739	742	747	744	751	747	750	750	755	754	753	752
20	737	746	750	758	763	776	787	781	785	786	786	783	779	778	777	781	778	777	778	778	778	779	781	780	783	785	789	788	783	781	779
20	679	680	685	688	691	699	708	699	697	697	695	696	694	690	691	689	687	685	685	679	676	686	683	681	683	682	678	678	673	671	672
20	582	589	583	588	590	600	604	600	595	594	588	589	585	580	579	579	573	575	568	567	564	565	569	567	566	568	563	566	562	565	561
20	557	563	561	562	569	578	587	580	580	578	574	576	572	569	570	571	564	563	560	560	557	558	558	560	561	559	561	560	560	563	558
20	651	655	655	654	662	660	669	664	662	660	656	657	654	650	650	649	647	641	642	640	638	636	635	634	631	632	633	633	630	630	629
20	536	540	543	546	548	553	559	557	554	557	553	558	551	550	553	548	551	543	541	543	542	540	538	535	539	538	536	539	534	536	539
20	518	519	522	527	528	533	552	544	545	540	539	538	532	532	529	531	530	526	519	518	515	516	515	514	514	516	517	518	514	512	516
20	452	456	458	459	465	476	483	477	477	480	474	475	474	471	468	467	467	465	465	462	460	458	461	462	463	465	467	463	463	461	463
30	560	562	563	564	574	590	598	590	588	587	582	583	582	578	578	574	571	574	572	572	571	570	567	569	567	566	566	568	566	563	561
30	660	667	668	676	677	690	697	690	690	685	682	682	677	673	671	671	667	670	664	664	659	662	660	659	658	656	653	654	650	649	652
30	529	535	539	540	549	566	577	572	571	569	565	567	562	561	560	563	559	556	557	558	553	555	554	553	554	553	555	556	555	558	555
30	692	699	699	700	708	731	745	737	736	731	727	724	719	713	711	711	706	704	703	698	700	695	699	698	697	697	694	692	694	696	692
30	640	637	640	639	644	639	640	634	628	624	615	616	608	609	603	603	600	595	592	589	585	586	584	582	581	580	577	575	572	570	569
30	725	730	739	745	752	782	796	792	789	789	788	781	777	773	773	775	777	776	772	771	774	773	772	773	771	770	770	769	761	762	763
30	651	656	652	652	660	662	668	661	653	652	649	646	642	638	633	631	630	622	620	616	613	612	610	609	606	604	604	602	601	598	597
30	571	579	581	582	588	593	598	596	591	590	587	587	585	584	579	578	575	574	566	565	561	560	561	559	561	560	560	554	555	557	557
30	570	572	573	574	577	583	594	593	592	587	585	587	581	580	578	577	575	573	569	567	565	563	563	562	561	561	560	560	558	557	557
30	650	654	657	658	660	667	669	662	659	655	649	648	644	643	636	632	629	629	623	616	613	609	604	602	600	602	602	601	596	597	600
40	568	562	563	559	560	560	559	553	545	540	532	530	523	518	517	509	509	504	502	494	488	487	485	484	478	477	474	473	472	466	466
40	636	637	641	639	644	661	674	659	653	649	642	640	634	629	629	623	617	616	611	605	600	600	595	592	588	586	583	579	576	578	572
40	590	595	593	594	597	609	621	610	608	607	602	599	597	595	591	592	589	586	581	579	574	572	569	569	563	563	562	561	556	556	555
40	561	570	577	584	589	604	623	616	616	610	606	604	602	600	601	599	596	598	598	594	593	592	594	591	591	590	589	590	587	585	582
40	553	552	551	551	550	545	548	538	533	525	518	515	510	504	501	498	495	491	487	483	478	472	470	466	464	459	450	447	439	437	433
40	644	647	646	646	650	666	684	672	667	664	654	652	646	643	640	637	634	632	625	624	617	617	615	612	607	607	605	599	596	594	594
40	622	624	626	621	625	645	654	644	636	630	626	621	616	610	605	601	595	587	583	574	571	566	562	556	552	548	542	540	532	529	528
40	567	576	578	582	587	609	622	617	616	613	609	607	604	602	600	600	600	595	592	586	586	588	587	586	587	585	582	583	583	581	581
40	555	561	568	565	574	592	608	599	592	591	588	584	582	579	579	577	576	575	572	569	568	568	567	565	565	566	563	563	564	562	562
40	566	567	574	574	579	596	612	607	603	601	593	593	587	583	581	580	576	575	568	562	561	561	558	559	556	556	555	552	551	547	547

## Sheet: CR Food Intake (kcal)
CR(%)/day	-12	-11	-10	-9	-8	-3	1	2	3	4	5	6	7	8	9	10	11	12	13	14	15	16	17	18	19	20	21	22	23	24	25
0	89.0435	91.728	101.51	99.0535	NaN	NaN	93.3205	106.561	102.648	112.84	83.993	105.196	109.928	117.891	91	125.307	96.733	109.473	97.461	101.51	118.8	109.882	103.467	90.3175	107.107	114.796	104.195	121.758	76.622	99.0535	109.564
0	115.07	105.697	119.073	109.746	NaN	NaN	116.525	126.808	113.022	135.909	123.032	128.947	121.667	141.505	100.692	124.124	117.845	89.3165	117.208	142.096	124.761	120.257	123.168	128.856	124.579	115.797	143.234	85.176	77.441	107.243	121.349
0	124.033	129.083	110.064	119.938	NaN	NaN	174.857	131.859	118.3	132.905	124.897	128.72	123.26	129.538	110.064	135.863	120.257	112.794	119.392	112.385	153.198	123.35	148.057	129.311	140.368	126.672	135.863	128.765	146.191	114.296	126.353
0	109.154	116.025	106.834	86.723	NaN	NaN	123.214	119.892	128.629	123.305	116.162	125.626	124.989	126.399	123.578	112.977	136.682	119.71	131.45	131.222	114.251	114.478	116.116	119.574	120.848	147.648	106.652	103.148	114.478	113.249	147.648
0	107.926	100.373	93.275	93.6845	NaN	NaN	101.556	113.75	109.064	128.219	105.15	115.115	119.028	97.9615	98.826	85.813	105.879	96.46	103.876	102.056	110.519	116.48	108.654	131.358	102.648	114.888	105.014	93.457	93.639	84.539	86.359
0	110.519	108.108	108.79	98.9625	NaN	NaN	115.479	113.022	132.951	145.964	111.02	109.473	131.905	143.006	127.764	121.303	115.525	92.82	119.301	130.721	117.572	123.942	136.409	108.79	128.492	124.442	111.02	104.695	122.441	109.337	122.987
0	116.344	113.614	108.017	103.467	NaN	NaN	106.606	98.917	104.013	102.329	101.738	117.799	97.188	111.839	93.73	92.5925	102.466	81.991	96.7785	105.56	116.207	103.649	97.188	113.477	126.081	119.665	110.201	96.915	93.73	104.65	119.392
0	106.288	129.038	113.75	114.796	NaN	NaN	107.562	103.194	97.916	113.568	123.532	142.733	106.879	119.665	116.617	127.218	106.879	99.736	116.344	109.064	108.108	142.46	140.549	146.692	134.816	115.57	172.809	106.743	123.487	135.681	135.636
0	121.166	121.212	109.564	110.565	NaN	NaN	113.796	113.932	110.611	118.209	98.5985	107.608	123.35	140.322	115.024	119.347	109.928	115.752	128.765	123.532	120.529	132.087	136.363	152.061	120.666	131.586	142.643	125.398	119.301	130.448	112.749
0	128.219	116.571	95.2315	116.662	NaN	NaN	141.505	115.615	115.115	145.19	109.519	128.173	120.984	116.617	127.172	127.992	129.447	127.719	117.208	121.076	117.436	135.817	114.66	124.352	109.837	123.805	110.793	125.489	118.664	120.575	120.029
10	82.1275	92.4105	77.8505	84.7665	NaN	NaN	77.35	77.35	77.35	77.35	77.35	77.35	77.35	77.35	77.35	77.35	77.35	77.35	77.35	77.35	77.35	77.35	77.35	77.35	77.35	77.35	77.35	77.35	77.35	77.35	77.35
10	122.168	129.402	125.716	110.701	NaN	NaN	98.9625	109.2	94.549	109.2	109.2	109.2	109.2	107.153	109.2	102.147	109.2	109.2	109.2	109.2	109.2	109.2	109.2	109.2	109.2	109.2	109.2	109.2	100.646	109.2	109.2
10	117.299	99.5995	104.832	104.013	NaN	NaN	95.55	95.55	95.55	95.55	95.55	95.55	95.55	95.55	95.55	95.55	95.55	95.55	95.55	95.55	95.55	95.55	95.55	95.55	95.55	95.55	95.55	95.55	95.55	95.55	95.55
10	86.4955	91.637	98.7805	91.4095	NaN	NaN	81.9	81.9	81.9	81.9	81.9	81.9	81.9	81.9	81.9	81.9	81.9	81.9	81.9	81.9	81.9	81.9	81.9	81.9	81.9	81.9	81.9	81.9	81.9	81.9	81.9
10	87.997	87.3145	96.46	96.5055	NaN	NaN	84.0385	81.9	81.9	81.9	81.9	81.9	81.9	81.9	81.9	81.9	81.9	81.9	81.9	81.9	81.9	81.9	81.9	81.9	81.9	81.9	81.9	81.9	81.9	81.9	81.9
10	103.421	128.219	118.3	97.9615	NaN	NaN	100.1	100.1	100.1	100.1	100.1	100.1	100.1	100.1	100.1	100.1	100.1	100.1	100.1	100.1	100.1	100.1	100.1	100.1	100.1	100.1	100.1	100.1	100.1	100.1	100.1
10	112.476	105.287	100.282	107.243	NaN	NaN	95.55	95.55	95.55	95.55	95.55	95.55	95.55	95.55	95.55	95.55	95.55	95.55	95.55	95.55	95.55	95.55	95.55	95.55	95.55	95.55	95.55	95.55	95.55	95.55	95.55
10	121.621	124.716	123.987	115.115	NaN	NaN	109.2	109.2	109.2	109.2	109.2	109.2	109.2	109.2	109.2	109.2	109.2	109.2	109.2	109.2	109.2	109.2	109.2	109.2	109.2	109.2	109.2	109.2	109.2	109.2	109.2
10	114.251	134.907	131.45	129.857	NaN	NaN	113.75	113.75	103.376	108.472	97.6885	100.373	113.75	100.6	107.153	105.378	97.006	113.75	113.75	113.75	113.75	113.75	113.75	113.75	98.4165	113.75	113.75	113.75	113.75	113.75	113.75
10	121.349	102.83	98.6895	104.15	NaN	NaN	62.608	58.513	95.55	95.55	95.55	95.55	95.55	95.55	95.55	95.55	95.55	95.55	95.55	95.55	95.55	95.55	95.55	95.55	95.55	95.55	95.55	95.55	95.55	95.55	95.55
20	95.2315	109.791	104.695	107.335	NaN	NaN	81.9	81.9	81.9	81.9	81.9	81.9	81.9	81.9	81.9	81.9	81.9	81.9	81.9	81.9	81.9	81.9	81.9	81.9	81.9	81.9	81.9	81.9	81.9	81.9	81.9
20	132.632	135.772	147.738	116.707	NaN	NaN	104.65	104.65	104.65	104.65	104.65	104.65	104.65	104.65	104.65	104.65	104.65	104.65	104.65	104.65	104.65	104.65	104.65	104.65	104.65	104.65	104.65	104.65	104.65	104.65	104.65
20	129.72	137.547	140.14	118.755	NaN	NaN	104.65	104.65	104.65	104.65	104.65	104.65	104.65	104.65	104.65	104.65	104.65	104.65	104.65	104.65	104.65	104.65	104.65	104.65	104.65	104.65	104.65	78.3965	78.9425	77.6685	104.65
20	86.6775	101.92	103.012	92.183	NaN	NaN	77.35	77.35	77.35	77.35	77.35	77.35	77.35	77.35	77.35	77.35	77.35	77.35	77.35	77.35	77.35	77.35	77.35	77.35	77.35	77.35	77.35	77.35	77.35	77.35	77.35
20	93.9575	77.077	83.447	87.815	NaN	NaN	68.25	68.25	68.25	68.25	68.25	68.25	68.25	68.25	68.25	68.25	68.25	68.25	68.25	68.25	68.25	68.25	68.25	68.25	68.25	68.25	68.25	68.25	68.25	68.25	68.25
20	109.291	79.8525	104.286	92.001	NaN	NaN	77.35	77.35	77.35	77.35	77.35	77.35	77.35	77.35	77.35	77.35	77.35	77.35	77.35	77.35	77.35	77.35	77.35	77.35	77.35	77.35	77.35	77.35	77.35	77.35	77.35
20	106.379	102.375	105.56	105.378	NaN	NaN	81.9	81.9	81.9	81.9	81.9	81.9	81.9	81.9	81.9	81.9	81.9	81.9	81.9	81.9	81.9	81.9	81.9	81.9	81.9	81.9	81.9	81.9	81.9	81.9	81.9
20	102.284	98.4165	95.4135	90.9545	NaN	NaN	77.35	77.35	77.35	77.35	77.35	77.35	77.35	77.35	77.35	77.35	77.35	77.35	77.35	77.35	77.35	77.35	77.35	77.35	77.35	77.35	77.35	77.35	77.35	77.35	77.35
20	90.5905	94.003	95.0495	90.9545	NaN	NaN	52.234	57.1025	72.8	72.8	72.8	72.8	72.8	72.8	72.8	72.8	72.8	72.8	72.8	72.8	72.8	72.8	72.8	72.8	72.8	72.8	72.8	72.8	72.8	72.8	72.8
20	90.2265	91.2275	81.1265	92.2285	NaN	NaN	61.334	72.8	72.8	72.8	72.8	72.8	72.8	72.8	72.8	72.8	72.8	72.8	72.8	72.8	72.8	72.8	72.8	72.8	72.8	72.8	72.8	72.8	72.8	72.8	72.8
30	109.928	111.975	109.791	121.531	NaN	NaN	77.35	77.35	77.35	77.35	77.35	77.35	77.35	77.35	77.35	77.35	77.35	77.35	77.35	77.35	77.35	77.35	77.35	77.35	77.35	77.35	77.35	77.35	77.35	77.35	77.35
30	116.799	102.966	108.245	106.197	NaN	NaN	77.35	77.35	77.35	77.35	77.35	77.35	77.35	77.35	77.35	77.35	77.35	77.35	77.35	77.35	77.35	77.35	77.35	77.35	77.35	77.35	77.35	77.35	77.35	77.35	77.35
30	106.879	106.015	108.108	117.254	NaN	NaN	77.35	77.35	77.35	77.35	77.35	77.35	77.35	77.35	77.35	77.35	77.35	77.35	77.35	77.35	77.35	77.35	77.35	77.35	77.35	77.35	77.35	77.35	77.35	77.35	77.35
30	118.573	111.657	114.523	109.064	NaN	NaN	77.35	77.35	77.35	77.35	77.35	77.35	77.35	77.35	77.35	77.35	77.35	77.35	77.35	77.35	77.35	77.35	77.35	77.35	77.35	77.35	77.35	77.35	77.35	77.35	77.35
30	71.708	85.2215	78.442	89.362	NaN	NaN	54.6	54.6	54.6	54.6	54.6	54.6	54.6	54.6	54.6	54.6	54.6	54.6	54.6	54.6	54.6	54.6	54.6	54.6	54.6	54.6	54.6	54.6	54.6	54.6	54.6
30	116.707	130.904	119.028	124.352	NaN	NaN	86.45	86.45	86.45	86.45	67.3855	86.45	86.45	86.45	86.45	86.45	86.45	86.45	86.45	86.45	86.45	86.45	86.45	86.45	86.45	86.45	86.45	86.45	86.45	86.45	86.45
30	115.797	99.918	97.643	115.16	NaN	NaN	72.8	72.8	72.8	72.8	72.8	72.8	72.8	72.8	72.8	72.8	72.8	72.8	72.8	72.8	72.8	72.8	72.8	72.8	72.8	72.8	72.8	72.8	72.8	72.8	72.8
30	107.061	95.1405	90.9545	88.4065	NaN	NaN	68.25	68.25	68.25	68.25	68.25	68.25	68.25	68.25	68.25	68.25	68.25	68.25	68.25	68.25	68.25	68.25	68.25	68.25	68.25	68.25	68.25	68.25	68.25	68.25	68.25
30	106.061	103.148	97.8705	95.4135	NaN	NaN	68.25	68.25	68.25	68.25	68.25	68.25	68.25	68.25	68.25	68.25	68.25	68.25	68.25	68.25	68.25	68.25	68.25	68.25	68.25	68.25	68.25	68.25	68.25	68.25	68.25
30	124.806	105.378	115.98	108.335	NaN	NaN	77.35	77.35	77.35	77.35	77.35	77.35	77.35	77.35	77.35	77.35	77.35	77.35	77.35	77.35	77.35	77.35	77.35	77.35	77.35	77.35	77.35	77.35	77.35	77.35	77.35
40	77.532	88.725	76.3035	78.533	NaN	NaN	50.05	50.05	50.05	50.05	50.05	50.05	50.05	50.05	50.05	50.05	50.05	50.05	50.05	50.05	50.05	50.05	50.05	50.05	50.05	50.05	50.05	50.05	50.05	50.05	50.05
40	75.5755	90.545	96.1415	85.7675	NaN	NaN	50.05	50.05	50.05	50.05	50.05	50.05	50.05	50.05	50.05	50.05	50.05	50.05	50.05	50.05	50.05	50.05	50.05	50.05	50.05	50.05	50.05	50.05	50.05	50.05	50.05
40	108.882	95.6865	92.547	93.4115	NaN	NaN	59.15	59.15	59.15	59.15	59.15	59.15	59.15	59.15	59.15	59.15	59.15	59.15	59.15	59.15	59.15	59.15	59.15	59.15	59.15	59.15	59.15	59.15	59.15	59.15	59.15
40	133.998	133.679	130.267	114.842	NaN	NaN	77.35	77.35	77.35	77.35	77.35	77.35	77.35	77.35	77.35	77.35	77.35	77.35	77.35	77.35	77.35	77.35	77.35	77.35	77.35	77.35	77.35	77.35	77.35	77.35	77.35
40	70.5705	75.1205	75.8485	60.424	NaN	NaN	40.95	40.95	40.95	40.95	40.95	40.95	40.95	40.95	40.95	40.95	40.95	40.95	40.95	40.95	40.95	40.95	40.95	40.95	40.95	40.95	40.95	40.95	40.95	40.95	40.95
40	98.826	103.467	97.279	85.9495	NaN	NaN	59.15	59.15	59.15	59.15	59.15	59.15	59.15	59.15	59.15	59.15	59.15	59.15	59.15	59.15	59.15	59.15	59.15	59.15	59.15	59.15	59.15	59.15	59.15	59.15	59.15
40	74.2105	92.3195	66.0205	82.992	NaN	NaN	45.5	45.5	45.5	45.5	45.5	45.5	45.5	45.5	45.5	45.5	45.5	45.5	45.5	45.5	45.5	45.5	45.5	45.5	45.5	45.5	45.5	45.5	45.5	45.5	45.5
40	122.895	118.891	131.313	121.485	NaN	NaN	72.8	72.8	72.8	72.8	72.8	72.8	72.8	72.8	72.8	72.8	72.8	72.8	72.8	72.8	72.8	72.8	72.8	72.8	72.8	72.8	72.8	72.8	72.8	72.8	72.8
40	127.764	145.145	111.657	115.888	NaN	NaN	72.8	72.8	72.8	72.8	72.8	72.8	72.8	72.8	72.8	72.8	72.8	72.8	72.8	72.8	72.8	72.8	72.8	72.8	72.8	72.8	72.8	72.8	72.8	72.8	72.8
40	105.56	120.302	110.656	108.062	NaN	NaN	68.25	68.25	68.25	68.25	68.25	68.25	68.25	68.25	68.25	68.25	68.25	68.25	68.25	68.25	68.25	68.25	68.25	68.25	68.25	68.25	68.25	68.25	68.25	68.25	68.25

## Sheet: CR Fat Mass (g)
CR(%)/day	-3	12	22
0	128.7	151.2	170.7
0	155.9	178.7	197.3
0	164.9	191.5	210.1
0	114.5	141.4	167.6
0	118.9	139.8	159.3
0	92.7	111.5	131.6
0	136.3	160	165.8
0	158.1	160.9	186.1
0	159.5	166.2	195.3
0	110.1	144.2	169.6
10	94.4	92.9	93.9
10	160.3	175.9	197.1
10	173.5	180.4	197
10	116.8	120.3	131.4
10	141.1	147.7	145.6
10	146.4	157	164.5
10	194.6	204.4	224.9
10	233.3	246.8	261.2
10	141.7	160.8	171.8
10	115.3	115.6	118.9
20	114.4	107.1	104.5
20	175.5	179.3	190.4
20	218.2	224.8	245.3
20	190.5	177.2	185.4
20	135.8	122.7	132.1
20	95.7	98.3	92.4
20	179.6	167.8	175.2
20	82.4	73.3	77.2
20	112.3	101.4	107.5
20	69	72.5	80.3
30	115.7	107.8	98.8
30	169.6	168.6	174.4
30	129.9	131.4	145.7
30	173.1	151	143.4
30	170.2	146.7	137.9
30	218.1	204.6	207.8
30	155.4	136.5	133.5
30	96	71.7	77
30	141.2	128.1	118.6
30	129.2	112.1	107.9
40	113.8	92.3	74.2
40	149.3	114.5	94.2
40	167.4	163.9	157.9
40	108.5	104	114.8
40	85.9	56	40.6
40	128.3	106.1	94.6
40	120.1	83.2	70
40	115.8	106.7	107.2
40	120.1	111.7	108.2
40	124.6	103.7	99.7

## Sheet: Rimonabant BW (g)
Rimonabant (mpk)/day	-3	-2	-1	0	1	2	3	4	5	6	7	8	9	10	11	12	13	14	15	16	17	18	19	20	21	22	24	25	26	27	28	29	30	31	32	33	34	35	36	37	38	39	40	41	42
0	782	NaN	NaN	785.1	790.3	786.7	784.2	780.5	784.6	781.2	779.2	779.3	780.9	777.7	779.5	781.3	782.6	782.3	783.9	782.2	779.5	782.4	782.9	781.9	780.1	784.1	783	782.7	786.6	790.1	791.8	793.9	793.3	800.7	796.8	803.1	808.6	808.1	807.5	810.2	814.1	816.4	820.6	828.1	826.3	828.7
0	786.6	NaN	NaN	787.9	788.8	790.8	790.9	790.7	801.8	797.7	796.5	792.6	799.4	799	798	802.1	809.3	808.7	811.4	806	810.1	808.2	818.4	815.8	814.5	822.7	826.1	833.9	827.3	832	840.2	836.9	839	841.1	840.7	841.5	846.2	849.7	854.8	852	854.9	856.8	861.1	868	870.6	871.6
0	727.2	NaN	NaN	727.3	726.2	721.2	723.2	720.8	719.8	720.8	720.3	717	715.6	716.9	714.7	717.2	717.8	711.7	717.3	711.7	712.4	715.2	717.6	717.1	720.1	720.6	720.9	710.4	709.6	711.6	718.2	714.1	715	719.6	720.9	720.8	726.5	723.3	726.7	726.8	728.1	730.9	736.2	739.6	738.6	741.1
0	622.5	NaN	NaN	628.4	624	625	624.9	625.3	624.6	628.6	628.7	628.4	625.9	628.4	626.9	625.2	630	627	626.6	624	628.7	627.3	626.2	626.8	627.4	630.4	627.9	630	625	632.4	631.9	633.1	637.7	636.1	638.2	636.9	638.8	639.9	641.4	642.3	638.2	641.9	642	651.5	650.1	652.6
0	618.7	NaN	NaN	618.4	616.4	615.1	610.8	611.5	614.8	610.9	610.2	608.9	608.7	610.2	609.3	610.2	610.2	604.7	611.4	603.6	604.9	604.4	607.2	606.8	604.6	608.6	606.6	604.3	606.8	609.3	611.9	613	613.7	615.7	616.6	620.9	623.8	621.4	620.4	626.2	626.4	624.8	629	631.6	629.5	634.6
0	661.4	NaN	NaN	670.4	670.8	670.8	671.1	674.1	676.7	678.3	676.5	678.3	677.3	680	681.2	683.2	688.4	687.9	693.4	689.5	688.7	691.8	695.4	697	698.7	704	702.9	700.6	704.2	707.9	704.3	705.5	710.8	713.6	715.3	715.4	718.8	721.3	722.4	725.7	727.3	727.2	729.5	735	735.5	744.9
0	690.8	NaN	NaN	690.4	683.8	677.7	675.8	675	675.3	676	671.4	672.8	672.8	676	673.2	676.8	677.6	675.8	679.9	675	678.5	680.6	683.8	686.1	684.5	691	686.7	686.2	688.1	697	692.5	694.2	692.3	694.3	695.3	699.2	703.6	703.4	701.2	704.8	704.6	707.5	713.6	714	715.6	723.2
0	693.1	NaN	NaN	697.1	695.2	689.9	692.3	694.1	698.4	701.7	703.5	703.7	708.2	711.8	711	717.4	718.9	717.8	722	719.7	718.3	720	723.7	723	721	723.6	720.1	719.9	722.9	728.7	729.3	724.7	729	732.8	732.6	734.4	743.6	743.1	737.7	745.5	746.5	747.8	752.5	753.9	756.8	762.56
0	710.5	NaN	NaN	711.7	708.8	703.4	704.3	707.4	705.7	708	705.3	705.8	707.6	709.1	706.2	709.3	713	711.3	713.5	710.8	713.1	711.3	714.7	714.4	715.8	721.7	718.1	717.5	717.7	723.7	722.8	724.9	727.1	728.2	728.2	732.6	739.7	737.6	737.9	741.1	744.6	745.8	747.3	748	747	756.1
3	570.6	NaN	NaN	566.7	567	558.3	558.6	556.7	553.3	550.5	546.6	540.8	536.9	535.9	534.5	528.4	531.7	531	531	531.8	528.4	528.2	528.6	531.3	529.9	528.3	533.3	535.2	537.5	542	544.8	548.4	552.9	557.9	557.8	560.5	572	567.9	567.3	569.9	570.6	571.3	575.5	584.9	584.6	589.7
3	680.5	NaN	NaN	682.1	684.6	673.7	669.2	666.7	666.1	664	661.6	664	664.9	671.4	666.3	664.6	669.8	668.1	675	671.2	669.3	670.1	674.5	676.2	678.1	680.8	682.2	694	692.5	698.4	699.4	704.1	706.4	709.8	708.7	715.1	721.3	724.2	724.2	728.5	731.2	731.7	734.9	731.9	733.3	733.4
3	760	NaN	NaN	763.7	760.6	748.4	742.2	736.8	735.9	731.2	722.2	718.6	716.5	717.8	708.8	715.1	713.2	711.9	713.5	712.6	714.3	708	710.8	710	709.3	714.8	723.2	729.2	734.5	741.2	747.2	760.6	771.1	771.2	778.9	786.2	790.8	795	801.9	806.3	808	815.6	817.2	825	828.9	827.5
3	695.6	NaN	NaN	691.7	690.4	678.9	675.8	672.9	666.6	667.5	668.3	666.6	663.4	664.6	665.6	664.8	663.9	666	670.3	668.8	669	667.9	667.1	669.4	673.9	676.7	680.6	688.1	696.1	697.4	702	707.1	709.1	710.6	716.6	719.1	721.4	724.1	725.3	733.1	734.3	737.6	739.5	741	738.9	736.9
3	746.9	NaN	NaN	747.2	747.6	738.1	734.2	726.8	723.8	722.5	719.3	717.7	714.3	715	709.9	713	717	712.5	714.6	713.9	712.6	711.6	714.7	713.1	712.3	718.9	719.5	724.2	723.6	726.6	730.6	737.5	742.4	747.1	752.5	755.9	761.8	765.5	771.7	774.6	777.8	780.2	786.7	791.2	790.8	804.1
3	753.8	NaN	NaN	757.1	754.7	745.9	744.6	740.8	737.3	731.2	731	730.9	732.7	730.6	728.9	732.9	732.6	729.6	732.8	731.9	736.8	732.5	736.7	738.8	741	744.9	748.1	759.3	763.5	768.5	778.8	786.1	789.9	801.6	802.3	806.1	816.9	819.7	824.1	829.2	828.3	835.4	837.5	845.7	845.6	850.2
3	662	NaN	NaN	660.7	663.4	652.9	652.8	650.8	649.5	650.1	644.1	645.1	643.2	643.2	646.9	650.7	654.8	651.7	656.2	653.7	650.2	649.5	654.7	650.2	650.3	657.7	658.7	663.2	667.6	673.9	674.8	676	677.1	681.4	684.1	683.7	686.8	685.9	685.9	689	689	687.6	695.8	698.6	697.7	699.6
3	680.6	NaN	NaN	685.9	686.2	670.5	671.4	672.1	674.3	673	668.9	672.1	671.7	677.4	679	679.7	682.5	679.9	685.5	686.9	689.2	687.3	691.6	687.8	691.8	700.4	703	708.4	714.1	720.6	727.3	734.3	734	738.9	741.4	746.5	750.1	752	756.3	759.2	766.5	761.9	772.9	772.3	769.9	769.7
3	647.8	NaN	NaN	655.4	654.9	643	640.7	636	634.3	631	626.5	624.6	622.5	622.6	623.8	625.4	626	624.1	626.4	627.7	627.2	625.9	625.7	627.9	627.8	631.1	634.7	633.1	641.3	651.8	650.7	654.8	662.9	664.6	668.2	672.8	677.2	682.1	684.8	688.6	694.1	694.4	696.2	705.9	707.4	731.1
3	722.8	NaN	NaN	725.4	726.4	713	699.1	693.7	689.9	693.2	689.3	686.1	684	682.9	683.3	687.7	686.4	687.9	696.8	693.1	695.1	695.1	700.2	700	703.4	708.1	708.2	709.1	718.7	715.6	725.6	727.5	739.5	730.4	734.4	747.2	743	747.3	753.7	754.3	753.3	753.4	757.7	760.4	761	778.2
10	701.5	NaN	NaN	700.6	705.4	678.9	673.7	668.7	669.2	661.2	658.4	656.2	655.4	659.2	657.2	671.4	667	673.2	670.9	664.7	662	659.3	654.2	660.5	654.1	654.5	657.9	672.4	679.3	679	685.4	690.8	692.9	693.2	709.6	703.3	707.2	708.8	714.8	713.2	722.7	721.7	722.4	721.6	720	717.4
10	526.3	NaN	NaN	522.6	520.5	508	503.4	503.2	500.9	501.8	497.7	497.1	495.8	498	496.7	498.8	502.5	503.3	506.3	504.6	505.6	503.7	506.7	507.2	511.8	512.5	510.1	517.8	518.2	520.6	525.6	531.4	536.4	536.3	541.9	539.3	546.1	548.8	546.7	552.3	551.3	555.2	557.1	559.5	556.6	558.3
10	761.2	NaN	NaN	766.1	762.6	745.9	743	741.1	731.5	723.5	723.9	723.4	718.8	714.5	709.3	712.1	713.7	709.3	712.6	709.4	709.9	710	705.3	708	705.1	708.1	703	720.5	728.8	736.1	744.9	746.8	757.1	766.9	771.8	778.1	782.5	782.9	788.2	795.8	796.5	802.7	808.6	819	820.1	833.4
10	698.5	NaN	NaN	700.1	704.4	687.4	681.1	675.2	673.5	668	663.1	658.6	655.7	655.6	654.5	662.4	659.5	662.5	665	666.7	670.7	668.2	667.7	667.2	666.6	672.3	674.4	684.7	691.2	697.3	707.4	713.6	718	724.9	725.4	736.2	744.6	748	751.4	751.2	756.5	761.8	764.3	775.2	774.3	782
10	829.5	NaN	NaN	833.7	831.7	815.1	807.3	796.5	790.9	784.7	780.3	772.3	772.1	768.5	764.2	762.6	760.6	762.8	763.1	760.8	765.2	760.5	759.4	759.4	757.9	758.2	759.9	766.2	772	779.8	790.1	797	804.3	816.4	817	828.1	831.7	838.5	851.5	853.4	865.9	865.6	879	888.8	893.4	917.7
10	757.8	NaN	NaN	759.8	762.2	742.2	738.2	732.8	730.1	727.3	721.3	719	714.5	706.9	708.7	706.9	709.5	701.4	706.9	706	706.2	701.8	699.7	698.2	690.4	694.3	696.1	700.8	704	717.8	729.5	736	740.8	745.5	748	756.4	768	767.9	771.1	777.9	780	783	789.5	807	804.8	815
10	695	NaN	NaN	696.3	697.7	679.5	678.8	676.3	672.9	670.3	662.9	662.6	664.7	664.1	664	667	665	662.3	666.3	671.2	671.6	668.8	666.1	663.8	658.2	667.9	669.5	675.1	685.3	689.1	695.5	700.2	709.7	713.9	715.1	720.8	725.6	726.4	729.6	730.1	733.9	733.8	738.5	747.8	744.9	748.8
10	679	NaN	NaN	681.7	682.5	666.9	661.2	659.2	654.3	650.9	643.8	641.8	642.2	637.1	635.8	638.4	641	635.2	639.7	636	638.8	635.9	639.5	636.5	631	638.7	642.9	652	654.1	662.2	671.2	674.9	680.1	686.9	688.6	695.1	704.5	705.9	707.1	714.1	715.4	720.1	727.5	732	731.1	736.3
10	618.6	NaN	NaN	627.3	627.4	615.5	620	613.3	610.9	603.6	599.8	600.2	597.8	596.7	596.3	594.8	594.5	593.6	594.5	593.9	596.1	592.6	592.2	592.2	592.5	596.1	595.5	600.4	606.8	611.4	619	617.5	625.8	628.2	631.9	634.5	640.7	643.7	646.1	652.9	651.6	651.5	657.4	662.5	659.8	671.9
10	635.5	NaN	NaN	638.8	637.1	618.6	615.2	608	606.6	607.8	605.7	608.2	608.4	601.1	605.6	614.3	619	614.8	619	618.2	618.7	623.7	624.3	620.8	625.8	631.4	625.7	640.2	640.4	648.2	651.1	653.8	656.3	658.3	660.7	662.3	667.6	671.9	670.7	674.9	677.2	678.2	685.2	687.8	685.6	691.7
30	687.3	NaN	NaN	686.6	689.1	668.6	661.5	656.7	653.3	645.5	639.6	636.9	632.7	625.8	623.3	621.5	618.5	613.6	613.6	609.3	605.5	602.9	601.4	600.1	599.4	598.7	595.5	600.1	607.2	612.8	619.2	623.6	629.2	638.4	644.7	651.8	658.8	663.6	671.2	677.5	683.7	686.7	694.6	713.5	714.4	743.4
30	655.2	NaN	NaN	655.4	653.9	639.3	635.9	632.4	622.3	608.2	602.1	600	599.2	587.6	589.4	593.4	578.5	576.8	571.2	572	575.7	578.2	590.6	594.3	601.5	598.6	598.8	607	625.9	635.1	644.8	644.2	652.6	663.2	664.9	670.6	678.4	680.5	684.9	686	692.9	698.8	700.4	713.5	712.7	725.7
30	585.3	NaN	NaN	587.1	589.8	573.5	567.1	561.8	555.6	544.3	537.1	532	526.2	520.9	521.2	521.7	518.3	515.3	514.2	513.7	512.3	501.6	503.2	505.1	503.4	507.5	502.5	512.8	521.8	531.1	544.9	553	559.8	560.2	570.6	575.3	587.5	587.3	596.8	596.6	600	605.9	609.2	622.7	624.1	636.5
30	752.8	NaN	NaN	748.5	758.5	723.5	714.4	701.9	688.8	676.3	671	664.1	659.7	659	656.5	661.7	659.6	645.3	640.6	627.1	624.4	630.5	630.9	631.9	630.2	637.3	631	641.2	660.5	668.4	677.3	683.5	691.3	700.4	711.7	712.3	723.6	723	730.7	731.9	739.1	742.7	752.4	761.7	756.3	757.4
30	572.6	NaN	NaN	571.8	573.8	556.9	548.1	546.1	537.9	532.1	521.5	507.7	498.3	490.4	484.3	483.1	487.5	481.2	491.1	480.5	480.6	485.1	489.8	490.6	489	493.6	499.4	509.6	516.4	524.9	530.5	532.1	539.6	546.1	546.6	556.3	558.8	558.1	562.3	563.6	567.9	567	570.9	575.8	572.5	578.3
30	679.1	NaN	NaN	683.2	675.4	653.4	649.7	635.2	628.9	620.3	605.5	597.6	585.8	573.7	560.6	558.7	561.4	559.9	565.8	558.1	561.2	565.5	576	580	580.8	588.2	586.1	604.6	611.6	628	641.2	651.7	661.5	671.7	676.3	686.1	693.8	702.2	705.5	713.6	715.3	719.7	726.5	738.1	741.1	766.8
30	821.3	NaN	NaN	818.6	814.6	797.1	786.8	779.1	775.3	770.4	760.8	757	751.7	751.3	755.1	753.1	749.5	741.5	740.5	735.9	734.8	732.9	731.2	729.7	730.3	730.3	721.9	731.5	739.2	750.5	756.8	767.5	779.1	786.8	800.1	803.5	806.9	806.1	815.9	819.2	825.7	830.5	836.1	857.8	857.7	885.7
30	750.4	NaN	NaN	748.7	750.8	726.6	715.2	709.9	699.5	676.4	670.3	658.7	647.1	641.7	629	617.4	615.8	602.1	598.2	597.2	591.8	592.5	594.2	573.2	574.8	573.8	563.5	569.5	580.8	583.2	587.3	600.5	604.9	614.8	623.5	630.9	645.9	650.5	661.4	671.3	677.3	684.5	695.5	714.4	717.3	744.5
30	842.1	NaN	NaN	850.1	847.8	828.2	813.6	808.3	800	789	779.8	770.4	760.8	752.4	743.4	744.3	737.6	725.8	716.8	715.1	712	713.5	717.3	715.4	713.9	713.7	711.7	726.1	736.3	745.1	750.1	767.9	770.1	773.2	785.9	797.5	806.1	811.1	818.5	821.6	831.2	837.1	848.6	863.7	872.3	899.9
30	573.3	NaN	NaN	582.8	581	569.2	574	569.4	564.7	553.3	545	549.7	548.3	545.5	545.2	546.3	547.3	527.1	530.2	528.1	530.6	534.9	536.8	534.3	538.2	545.2	541.4	555.9	561.8	575.8	582.8	593.6	596.9	599.9	605.6	613.1	616.3	616.4	622.7	626	631.4	631.8	636.9	644.7	644.7	651.3

## Sheet: Rimonabant FI (kcal)
Rimonabant (mpk)/day	-3	-2	-1	0	1	2	3	4	5	6	7	8	9	10	11	12	13	14	15	16	17	18	19	20	21	22	24	25	26	27	28	29	30	31	32	33	34	35	36	37	38	39	40	41	42
0	NaN	NaN	NaN	117.97	103.87	103.4	90.24	89.3	83.19	101.52	88.83	88.83	94.94	110.45	95.41	103.4	116.09	111.39	110.92	103.4	99.17	83.19	98.23	110.45	91.65	103.4	103.87	88.36	117.97	127.37	100.58	103.4	108.1	100.58	103.4	118.91	124.55	112.8	116.09	126.9	118.91	NaN	NaN	NaN	NaN
0	NaN	NaN	NaN	126.43	148.52	126.9	111.39	134.42	117.03	119.85	84.13	114.68	102.93	111.86	115.62	116.09	143.82	95.41	118.44	109.51	107.63	112.8	104.34	133.48	131.13	141	104.81	117.5	146.64	144.29	117.03	103.87	113.27	117.03	103.87	118.44	145.23	99.64	130.19	110.45	129.72	NaN	NaN	NaN	NaN
0	NaN	NaN	NaN	98.23	76.14	79.9	74.26	62.98	89.3	96.82	105.28	91.65	85.54	87.89	87.89	88.36	83.66	87.42	91.65	98.7	91.65	79.9	90.24	104.81	84.6	125.02	84.6	82.72	92.59	83.66	108.1	96.35	99.17	108.1	96.35	88.36	120.79	86.48	98.7	112.8	120.79	NaN	NaN	NaN	NaN
0	NaN	NaN	NaN	81.31	121.73	88.83	91.65	69.56	119.38	103.87	93.06	82.25	86.48	88.36	81.78	91.18	105.75	105.28	100.11	88.83	94.47	81.78	87.42	111.86	98.23	94.94	80.84	98.7	101.52	99.17	117.03	86.01	110.92	117.03	86.01	109.98	102.46	92.59	84.6	94.94	84.6	NaN	NaN	NaN	NaN
0	NaN	NaN	NaN	80.37	95.88	107.16	93.53	141.47	83.19	113.27	85.07	95.41	91.65	97.29	290.46	105.28	110.45	90.24	85.54	93.06	87.42	89.3	86.95	91.18	94	97.29	91.65	81.78	103.87	110.92	106.22	94	125.96	106.22	94	99.64	101.05	104.81	105.28	97.76	105.75	NaN	NaN	NaN	NaN
0	NaN	NaN	NaN	94.94	118.91	93.765	91.65	98.7	NaN	114.21	90.24	91.65	100.58	103.4	103.4	110.45	111.39	94	106.22	86.48	110.92	95.41	107.63	104.34	94.47	120.32	94	100.58	104.34	109.98	120.79	99.17	111.86	120.79	99.17	115.15	106.69	101.52	106.69	107.16	99.17	NaN	NaN	NaN	NaN
0	NaN	NaN	NaN	96.82	109.51	84.6	75.67	73.32	94.94	102.93	126.43	80.84	102.46	98.7	89.77	86.48	101.99	98.23	96.35	100.58	115.15	112.8	109.98	103.87	113.74	113.27	89.3	124.55	92.12	119.38	88.36	86.95	110.92	88.36	86.95	164.5	138.18	108.1	94	113.74	107.16	NaN	NaN	NaN	NaN
0	NaN	NaN	NaN	89.77	119.85	97.76	98.23	103.87	133.01	149.46	101.52	128.31	133.95	107.16	112.8	102.93	119.38	102.46	122.2	87.89	109.51	91.65	109.04	96.82	102.93	110.92	92.59	111.86	101.05	118.91	125.02	95.88	114.21	125.02	95.88	126.43	95.88	117.5	97.29	111.39	108.1	NaN	NaN	NaN	NaN
0	NaN	NaN	NaN	86.95	93.06	97.29	86.95	86.01	101.99	121.73	86.48	79.43	96.82	97.76	88.36	106.69	106.22	88.36	101.05	88.83	107.63	97.76	120.79	106.69	110.92	103.87	81.31	98.7	104.34	114.68	120.79	126.43	109.04	120.79	126.43	123.14	110.92	114.68	128.78	105.75	119.85	NaN	NaN	NaN	NaN
3	NaN	NaN	NaN	102.93	62.51	56.4	64.39	36.19	76.61	84.13	57.81	49.35	68.15	59.69	38.07	88.83	83.19	66.27	89.3	73.79	62.04	59.22	70.5	85.07	68.15	97.29	100.11	81.31	96.35	106.69	104.34	91.65	105.75	104.34	91.65	96.82	88.83	91.65	79.43	92.12	102.46	NaN	NaN	NaN	NaN
3	NaN	NaN	NaN	141.94	90.24	83.19	69.56	81.31	78.02	96.82	81.31	121.26	105.75	96.35	78.02	138.18	125.96	95.41	136.3	103.4	119.38	96.82	105.75	139.59	117.97	124.08	119.38	117.5	138.65	158.86	158.39	131.6	138.18	158.39	131.6	144.29	131.13	121.26	123.14	113.74	117.03	NaN	NaN	NaN	NaN
3	NaN	NaN	NaN	78.02	76.14	56.4	48.88	42.3	45.12	65.8	49.82	70.5	82.25	56.4	76.61	69.56	103.4	69.56	111.39	98.23	85.07	65.33	86.95	104.34	106.69	109.04	189.88	180.95	179.07	216.2	200.22	127.37	201.16	200.22	127.37	172.49	179.07	120.79	156.98	133.95	141.94	NaN	NaN	NaN	NaN
3	NaN	NaN	NaN	90.24	90.71	69.56	127.84	40.89	83.19	92.59	88.83	72.38	94.94	93.06	103.4	101.05	118.44	94.47	115.62	118.91	104.81	80.37	98.7	125.96	111.86	103.4	138.18	141.94	146.17	151.34	148.05	123.14	156.51	148.05	123.14	148.05	149.93	140.06	119.85	131.13	117.03	NaN	NaN	NaN	NaN
3	NaN	NaN	NaN	102.46	97.29	63.45	44.65	58.28	95.88	96.35	108.1	63.92	85.54	71.44	78.96	80.84	120.79	97.29	114.68	128.78	104.81	84.6	80.37	98.7	98.23	118.91	99.17	121.73	133.01	164.03	142.41	127.84	156.98	142.41	127.84	154.16	151.34	120.32	117.97	128.78	130.19	NaN	NaN	NaN	NaN
3	NaN	NaN	NaN	87.42	78.49	76.14	55.93	47	64.39	88.36	76.14	77.55	84.13	88.36	92.59	81.31	110.92	68.62	117.5	130.66	92.12	88.83	105.28	125.96	110.92	142.41	133.95	113.27	179.07	170.14	159.8	164.5	140.06	159.8	164.5	158.39	145.23	132.54	114.68	137.71	135.83	NaN	NaN	NaN	NaN
3	NaN	NaN	NaN	93.06	79.9	92.12	67.68	69.56	94.47	78.49	77.55	74.73	100.11	98.7	98.23	96.82	120.79	90.71	124.08	85.07	93.53	85.07	86.48	97.29	117.97	128.31	117.97	113.27	117.97	133.48	131.6	133.01	118.44	131.6	133.01	103.4	110.45	97.76	107.16	105.75	129.25	NaN	NaN	NaN	NaN
3	NaN	NaN	NaN	103.4	70.5	67.21	73.79	78.49	85.54	93.53	82.72	85.07	107.63	104.81	92.59	108.1	115.15	90.24	115.62	109.98	102.46	116.56	86.48	104.34	113.27	119.85	122.67	132.54	141	156.51	131.6	120.32	146.17	131.6	120.32	126.9	140.53	114.21	139.59	107.16	139.59	NaN	NaN	NaN	NaN
3	NaN	NaN	NaN	93.06	85.54	133.48	47.94	63.45	63.45	65.33	54.99	108.57	74.26	94	78.96	86.01	113.74	95.88	113.27	86.01	80.84	70.03	85.54	101.99	92.59	100.58	124.08	141	120.79	144.76	150.87	111.39	130.66	150.87	111.39	148.05	137.24	104.81	146.64	111.86	116.56	NaN	NaN	NaN	NaN
3	NaN	NaN	NaN	78.02	74.73	27.26	37.6	45.59	86.95	90.24	81.31	70.97	85.07	83.66	102.93	94.47	115.15	107.16	121.26	97.76	94.94	96.35	108.1	113.27	118.44	100.58	128.78	104.34	156.51	143.82	167.32	110.45	137.71	167.32	110.45	148.52	138.18	115.15	118.91	117.5	109.04	NaN	NaN	NaN	NaN
10	NaN	NaN	NaN	91.18	23.5	24.44	30.55	42.77	54.05	60.16	57.81	65.8	66.74	88.36	127.84	52.64	100.11	109.98	120.79	69.56	78.96	72.85	79.9	86.01	69.09	104.81	156.51	133.48	134.89	162.15	140.06	130.19	151.81	140.06	130.19	124.55	141	105.28	137.24	121.26	102.46	NaN	NaN	NaN	NaN
10	NaN	NaN	NaN	87.89	47.94	102.93	56.4	52.64	62.04	61.1	60.16	60.16	74.73	68.62	70.03	80.37	97.76	76.14	103.87	82.72	76.61	62.98	91.65	114.68	69.56	87.89	107.16	93.53	121.26	140.53	112.33	93.06	133.01	112.33	93.06	120.32	102.46	103.4	92.12	96.82	111.86	NaN	NaN	NaN	NaN
10	NaN	NaN	NaN	104.34	70.5	46.53	62.04	52.17	58.75	73.79	54.52	79.9	69.56	77.55	94.94	86.01	96.82	87.42	121.26	100.11	113.74	89.77	93.06	103.87	88.83	96.35	190.82	156.04	200.69	180.95	214.32	172.96	213.38	214.32	172.96	159.8	170.61	156.98	132.54	185.18	175.78	NaN	NaN	NaN	NaN
10	NaN	NaN	NaN	109.51	62.98	47.94	65.33	81.31	67.21	112.33	91.65	77.55	107.63	108.57	126.43	93.53	132.07	141	168.73	141.47	141	130.19	121.73	148.52	121.26	141	167.79	187.06	198.81	217.14	179.54	168.73	156.98	179.54	168.73	156.98	170.61	122.67	143.82	156.51	147.11	NaN	NaN	NaN	NaN
10	NaN	NaN	NaN	116.56	67.68	52.17	52.17	57.34	59.22	81.31	63.45	79.43	76.61	94	94.47	128.78	122.2	88.83	138.65	107.16	99.64	80.84	98.7	94.47	109.51	115.15	146.17	152.75	172.49	184.71	178.6	173.43	183.77	178.6	173.43	187.06	210.09	147.11	179.07	159.8	175.31	NaN	NaN	NaN	NaN
10	NaN	NaN	NaN	104.81	66.74	42.3	45.59	43.24	47	50.76	45.59	62.51	56.87	70.03	86.95	69.56	81.78	72.85	101.05	81.31	88.36	59.69	82.25	55.46	72.85	95.41	130.19	142.41	181.89	185.18	162.15	165.44	163.56	162.15	165.44	160.27	165.44	130.19	134.42	135.83	143.82	NaN	NaN	NaN	NaN
10	NaN	NaN	NaN	101.52	47.47	60.63	77.08	64.86	106.22	96.35	80.84	85.07	80.84	97.76	124.55	81.31	110.45	95.88	127.84	95.41	95.41	81.31	70.03	69.09	93.06	114.21	141.94	131.13	161.68	163.09	169.2	148.52	137.24	169.2	148.52	128.78	133.48	117.97	112.8	109.98	116.09	NaN	NaN	NaN	NaN
10	NaN	NaN	NaN	110.45	38.07	35.72	39.01	31.49	56.87	49.35	52.64	65.33	54.05	162.62	74.26	85.07	88.36	76.14	89.3	90.71	73.79	70.03	76.14	72.38	86.48	125.96	112.33	135.36	160.74	165.91	142.88	152.75	148.99	142.88	152.75	128.31	140.06	134.89	123.14	128.31	140.53	NaN	NaN	NaN	NaN
10	NaN	NaN	NaN	91.18	89.3	84.6	73.32	61.1	55.93	71.91	73.79	103.87	100.11	76.61	78.02	80.84	89.3	85.54	111.86	86.48	85.54	80.37	86.48	88.83	111.86	103.87	129.25	117.5	147.58	133.01	148.99	124.08	140.53	148.99	124.08	121.26	126.9	141.94	112.33	116.56	130.19	NaN	NaN	NaN	NaN
10	NaN	NaN	NaN	95.41	62.98	55.46	72.38	63.45	78.96	109.51	94	109.51	83.66	94.47	112.8	111.39	114.68	102.46	126.43	103.87	110.92	107.16	91.18	109.51	130.19	124.55	142.41	124.08	129.25	134.42	145.7	125.96	125.49	145.7	125.96	142.88	129.72	120.32	112.33	118.44	131.6	NaN	NaN	NaN	NaN
30	NaN	NaN	NaN	119.38	54.05	35.72	41.36	35.72	44.18	45.12	47.47	53.58	52.17	70.03	75.2	62.51	81.78	58.28	71.44	64.39	71.44	55.93	66.74	81.31	64.86	89.77	106.22	119.85	135.36	159.8	142.88	144.29	155.1	142.88	144.29	159.8	163.09	141.94	159.8	143.82	147.11	NaN	NaN	NaN	NaN
30	NaN	NaN	NaN	109.51	82.25	49.35	9.4	105.75	23.5	55.46	42.77	110.92	94.47	69.09	84.6	39.48	162.15	60.16	78.49	141.94	116.09	133.95	115.15	166.38	103.4	117.5	241.11	196.93	213.85	212.44	167.32	181.42	171.55	167.32	181.42	161.68	156.51	165.44	170.14	135.83	147.11	NaN	NaN	NaN	NaN
30	NaN	NaN	NaN	71.44	31.02	16.92	29.14	21.62	14.1	17.39	19.27	16.45	34.78	39.95	54.52	45.12	34.78	37.13	68.15	51.23	42.77	63.92	63.92	49.82	68.62	93.06	133.95	136.77	151.81	179.07	141.47	110.45	152.75	141.47	110.45	124.55	153.22	99.64	133.01	133.01	173.9	NaN	NaN	NaN	NaN
30	NaN	NaN	NaN	114.68	18.8	61.1	43.24	22.56	12.69	11.28	15.04	24.91	44.18	43.24	73.32	54.52	31.49	39.95	31.02	49.35	73.79	72.85	89.3	71.44	100.11	88.36	153.69	165.44	201.16	181.42	193.64	163.56	176.25	193.64	163.56	146.64	170.61	129.72	138.65	137.24	176.25	NaN	NaN	NaN	NaN
30	NaN	NaN	NaN	72.85	35.25	25.38	39.01	70.5	18.33	15.98	11.75	3.29	2.35	13.16	33.37	60.63	58.28	70.03	39.95	66.74	74.26	70.03	73.32	72.85	73.32	125.96	119.85	128.31	129.72	141.94	131.6	116.56	122.2	131.6	116.56	91.65	106.69	82.25	92.12	84.13	98.7	NaN	NaN	NaN	NaN
30	NaN	NaN	NaN	103.4	23.5	25.85	1.88	7.05	12.69	5.64	1.41	4.7	7.99	101.99	141.94	44.65	54.05	67.68	57.81	73.32	93.06	84.6	94	102.46	127.84	100.11	164.03	175.78	187.06	188	183.3	167.32	156.04	183.3	167.32	158.86	148.52	141.47	124.08	141	146.64	NaN	NaN	NaN	NaN
30	NaN	NaN	NaN	88.83	29.61	37.6	39.01	31.49	58.75	47.47	31.49	61.57	54.52	79.43	68.62	95.41	93.06	55.46	145.7	89.77	70.5	67.68	127.84	95.41	86.95	126.43	122.2	153.69	190.82	198.34	208.21	189.88	204.92	208.21	189.88	162.15	182.36	138.18	149.93	144.76	138.65	NaN	NaN	NaN	NaN
30	NaN	NaN	NaN	82.72	26.32	13.63	18.8	18.8	10.81	4.23	3.76	4.23	15.51	11.28	18.33	26.79	13.16	19.27	34.31	36.66	47	37.6	6.11	27.73	28.2	26.32	106.22	110.45	122.67	161.21	133.01	128.78	151.81	133.01	128.78	157.92	179.07	141.47	145.7	167.79	163.09	NaN	NaN	NaN	NaN
30	NaN	NaN	NaN	99.64	96.82	36.19	29.61	34.31	10.34	22.56	24.91	110.92	19.74	49.82	52.17	50.29	126.43	87.89	72.38	79.9	86.48	78.49	72.38	87.42	79.9	99.17	173.9	176.25	199.75	219.96	182.36	181.42	195.52	182.36	181.42	200.69	195.05	175.78	211.5	190.35	181.89	NaN	NaN	NaN	NaN
30	NaN	NaN	NaN	96.35	119.38	171.55	51.7	62.51	63.92	76.61	109.04	124.08	83.19	81.78	106.69	140.06	125.96	155.57	72.38	97.29	90.24	107.16	90.71	134.42	114.21	125.96	151.81	177.66	215.26	197.4	151.34	132.07	168.26	151.34	132.07	148.52	152.28	130.19	140.53	114.68	125.96	NaN	NaN	NaN	NaN

## Sheet: Rimonabant FM (g)
Rimonabant (mpk)/day	-3	23	42
0	273.666	270.287	304.207
0	264.136	291.221	323.325
0	248.659	246.677	254.757
0	189.768	194.577	210.874
0	171.603	166.56	176.429
0	190.012	201.503	229.267
0	215.833	225.191	247.255
0	229.762	253.523	279.603
0	166.227	168.527	191.272
3	162.969	131.538	166.346
3	181.378	183.717	223.136
3	274.969	209.294	304.045
3	248.415	220.155	280.006
3	251.266	208.271	270.165
3	301.605	289.883	358.738
3	145.131	133.112	176.833
3	161.096	172.62	222.813
3	201.986	164.278	236.93
3	223.979	191.744	242.899
10	174.536	129.02	179.979
10	141.384	113.516	150.212
10	265.439	212.285	303.803
10	172.581	125.872	191.03
10	254.361	191.587	277.102
10	269.919	202.762	295.817
10	168.997	112.965	199.339
10	197.262	143.973	220.716
10	158.163	141.533	194.176
10	125.745	101.632	144.243
30	240.107	159.162	242.496
30	123.708	73.0643	143.517
30	180.563	105.646	177.236
30	225.282	117.451	197.484
30	145.294	90.9292	144.324
30	224.956	132.168	239.673
30	367.827	271.782	392.215
30	267.394	102.341	188.368
30	307.958	180.726	297.673
30	137.393	91.8736	174.493

## Sheet: Rimonabant PK (ng|ml)
	Dose: 3 mg/kg					Dose: 10 mg/kg					Dose: 30 mg/kg
	Rat #	1	2	3	4	Rat #	1	2	3	4	Rat #	1	2	3	4
	Initial BW (g)	646	575	603	565	Initial BW (g)	608	494	630	510	Initial BW (g)	620	539	605	609
	Time (hr)	Plasma Concentration (ng/ml)				Time (hr)	Plasma Concentration (ng/ml)				Time (hr)	Plasma Concentration (ng/ml)
Day 1	1	10.2	15.2	177	20.3	1	68.8	33.5	96.8	23.7	1	116	344	367	129
	2	7.47	9.63	39.1	20.1	2	57.1	21.5	72.7	20.1	2	196	418	272	104
	4	7.06	3.31	7.95	21.6	4	44.4	47.6	56	17.9	4	50.1	97.6	74.6	36.6
	8	6.87	2.11	146	3.04	8	19.7	55.3	15.8	9.44	8	89.8	130		55.3
	24			2.26	1.28	24	5.15	3.31	6.89	14.6	24	1.86	33.8	48.7	32.2
Day 8	1	30.9	17.5	34.5	25.6	1	70.1	81.4	67.7	55.5	1	136	283	181	58.5
	2	19.8	16.7	73.4	35.4	2	42.4	57.9	39.8	33	2	97.1	161	147	44.4
	4	11.4	17.9	36.7	12.6	4	30.8	35.7	40.4	31.3	4	119	137	171	53.6
	8	10.5	11.9	15.8	17.8	8	41.2	25	46.6	18	8	77.2	104	81	70.1
	24	2.05	2.67	2.67	4.19	24	17.8	17.8	10.3	5.67	24	36	83.9	47.4	55.6
Day 21	1	22.4	39.6		18.7	1	115	83.9		81	1	397	138	239	148
	2	64.9	324	25.2	26.5	2	233	109	70.3	42.4	2	244	127	133	258
	4	12.2	14.4	20.8	182	4	61.9	65.7	43.8	48.6	4	224	263	166	309
	8	5.57	7.02	5.9	7.31	8	24.2	22.4	91.6	17.5	8	211	249	540	132
	24	3.11	18.5	5.17	3.43	24	24.3	9.17		9.03	24	68.4	101		154
