# Supplementary material for: Evaluation of a Mathematical Model of Rat Body Weight Regulation in Application to Caloric Restriction and Drug Treatment Studies
Source: PLoS One. 2016 May 26;11(5):e0155674. doi: 10.1371/journal.pone.0155674 (PMC4882007; doi:10.1371/journal.pone.0155674)
Supplement: S1 Code — (ZIP) [file pone.0155674.s012.zip]

Archive with 38 entries (35 files):
- MATLAB code/
- MATLAB code/.DS_Store
- __MACOSX/
- __MACOSX/MATLAB code/
- __MACOSX/MATLAB code/._.DS_Store
- MATLAB code/cr_rat_bw_fi_bc_data.mat
- MATLAB code/Fig1.m
- __MACOSX/MATLAB code/._Fig1.m
- MATLAB code/Fig2.m
- __MACOSX/MATLAB code/._Fig2.m
- MATLAB code/Fig3_and_FigS2.m
- __MACOSX/MATLAB code/._Fig3_and_FigS2.m
- MATLAB code/Fig4.m
- __MACOSX/MATLAB code/._Fig4.m
- MATLAB code/Fig5.m
- __MACOSX/MATLAB code/._Fig5.m
- MATLAB code/FigS4.m
- __MACOSX/MATLAB code/._FigS4.m
- MATLAB code/FigS5.m
- __MACOSX/MATLAB code/._FigS5.m
- MATLAB code/FigS6.m
- __MACOSX/MATLAB code/._FigS6.m
- MATLAB code/fit_2D_data.m
- __MACOSX/MATLAB code/._fit_2D_data.m
- MATLAB code/generate_figures.m
- __MACOSX/MATLAB code/._generate_figures.m
- MATLAB code/herrorbar.m
- MATLAB code/load_data.m
- __MACOSX/MATLAB code/._load_data.m
- MATLAB code/plotRatExpData.m
- __MACOSX/MATLAB code/._plotRatExpData.m
- MATLAB code/README.rtf
- __MACOSX/MATLAB code/._README.rtf
- MATLAB code/rhs_BWFM.m
- __MACOSX/MATLAB code/._rhs_BWFM.m
- MATLAB code/rimonabant_rat_bw_fi_bc_data.mat
- MATLAB code/run_BWFM.m
- __MACOSX/MATLAB code/._run_BWFM.m
