# Supplementary material for: Evaluation of a Mathematical Model of Rat Body Weight Regulation in Application to Caloric Restriction and Drug Treatment Studies
Source: PLoS One. 2016 May 26;11(5):e0155674. doi: 10.1371/journal.pone.0155674 (PMC4882007; doi:10.1371/journal.pone.0155674)
Supplement: S1 Code — (ZIP) [file pone.0155674.s012.zip › MATLAB code/Fig1.m]

function Fig1(BW_guess,FM_guess,FFM_guess,time_range,experiment,treatment)

fig_size = [7.5 5];
fig_bwfm0 = figure('units','inches','position', [1 1 fig_size],...
    'PaperPositionMode','Auto','PaperUnits','Inches','PaperSize', fig_size);

FontS=10;
FontS2=12;

w2 = 0.007;
W2 = (0.99-0.07+w2)/5;

w1 = 0.005;
W1 = (0.99-0.07+w1)/4;

H = 0.28;

Xrange      = [time_range(1)-1, time_range(end)+1];
BWrange   = [505 725];
FFMrange  = [425 550];
FMrange   = [ 75 205];
txtY1A      = BWrange(2)-25;

CR_regionX    = [0 26 26 0];
CR_regionYBW  = sort([BWrange ,BWrange]);
CR_regionYFM  = sort([FMrange ,FMrange]);
CR_regionYFFM = sort([FFMrange,FFMrange]);

ytick       = 0:50:1000;

U = size(FM_guess,1);
for k = 1:U     
    %% BW
    bw_axes = [0.07+(k-1)*W2 0.7 W2-w2 H];
    axes('position',bw_axes)

        patch(CR_regionX,CR_regionYBW,[0.9 0.9 0.9],'edgecolor','none'), hold on
        set(gca,'xlim',Xrange,'ylim',BWrange,'yticklabel',[],'xticklabel',[]) 
        
    axes('position',bw_axes,'color','none')
        plotRatExpData(experiment,{'BW'},treatment(k))
        plot(time_range,BW_guess(k,:),'color',[0 0 0],'linewidth',2)        
        
        if k==1
            ylabel('BW (g)')
            set(gca,'ytick',ytick)
        else
            set(gca,'yticklabel',[]) 
        end
        set(gca,'fontsize',FontS,'FontName','Arial')
        set(gca,'xlim',Xrange,'ylim',BWrange) 

        set(gca,'xticklabel',[])         
        
        text(1,txtY1A,[num2str(treatment(k)) '% CR'],'fontsize',FontS,'FontWeight','Bold')
        
        box on

    %% FFM
    fm_axes = [0.07+(k-1)*W2 0.39 W2-w2 H];
    axes('position',fm_axes)

        patch(CR_regionX,CR_regionYFFM,[0.9 0.9 0.9],'edgecolor','none')
        set(gca,'xlim',Xrange,'ylim',FFMrange,'yticklabel',[],'xticklabel',[]) 
        
    axes('position',fm_axes,'color','none')
        plotRatExpData(experiment,{'FFM'},treatment(k))
        plot(time_range,FFM_guess(k,:),'color',[0 0 0],'linewidth',2)
              
        if k==1
            ylabel('FFM (g)')
            set(gca,'ytick',ytick)
        else
            set(gca,'yticklabel',[]) 
        end
        set(gca,'fontsize',FontS,'FontName','Arial')
        set(gca,'xlim',Xrange,'ylim',FFMrange) 
        
        set(gca,'xticklabel',[])    

        box on
        
    %% FM
    fm_axes = [0.07+(k-1)*W2 0.08 W2-w2 H];
    axes('position',fm_axes)

        patch(CR_regionX,CR_regionYFM,[0.9 0.9 0.9],'edgecolor','none')
        set(gca,'xlim',Xrange,'ylim',FMrange,'yticklabel',[],'xticklabel',[]) 
        
    axes('position',fm_axes,'color','none')
        plotRatExpData(experiment,{'FM'},treatment(k))
        plot(time_range,FM_guess(k,:),'color',[0 0 0],'linewidth',2)
        xlabel('Time (day)')        
        if k==1
            ylabel('FM (g)')
            set(gca,'ytick',ytick)
        else
            set(gca,'yticklabel',[]) 
        end
        set(gca,'fontsize',FontS,'FontName','Arial')
        set(gca,'xlim',Xrange,'ylim',FMrange) 

        box on

end


annotation('textbox',[0, 1, 0,0],'string','A','fontsize',FontS2,'FontWeight','Bold','EdgeColor','none','FontName','Arial')
annotation('textbox',[0, 0.69, 0,0],'string','B','fontsize',FontS2,'FontWeight','Bold','EdgeColor','none','FontName','Arial')
annotation('textbox',[0, 0.38, 0,0],'string','C','fontsize',FontS2,'FontWeight','Bold','EdgeColor','none','FontName','Arial')

print(gcf, '-painters','-dpdf', 'Fig1','-loose');
print(gcf, '-painters','-depsc','Fig1','-loose');
print(gcf, '-opengl','-dtiff', 'Fig1','-loose','-r600');
