# Supplementary material for: Evaluation of a Mathematical Model of Rat Body Weight Regulation in Application to Caloric Restriction and Drug Treatment Studies
Source: PLoS One. 2016 May 26;11(5):e0155674. doi: 10.1371/journal.pone.0155674 (PMC4882007; doi:10.1371/journal.pone.0155674)
Supplement: S1 Code — (ZIP) [file pone.0155674.s012.zip › MATLAB code/Fig3_and_FigS2.m]

function Fig3_and_FigS2

%% Figure 3: dFFM vs dFM
fig_size = [6.5 4];
FIG_3 = figure('units','inches','position', [10 10 fig_size],...
    'PaperPositionMode','Auto','PaperUnits','Inches','PaperSize',fig_size);

FontS2 = 12;%30;
FontS1 = 10;%24;

LineW  = 1;%2;
MarkerS = 6;%12;

axes('position',[0.07 0.13 0.42 0.8])
hold on

% Panel A: CR
load('cr_rat_bw_fi_bc_data')

for i=1:5
    C = group==i;
    dfm  = fm(C,:) - fm(C,1)*ones(1,size(fm,2));
    dffm = ffm(C,:) - ffm(C,1)*ones(1,size(ffm,2));
    mean_dfm_cr(i,:)  = nanmean(dfm);
    mean_dffm_cr(i,:) = nanmean(dffm);
    se_dfm_cr(i,:)  = nanstd(dfm)/sqrt(sum(C));
    se_dffm_cr(i,:) = nanstd(dffm)/sqrt(sum(C));
end

plot([-105 55],0.92*[-105 55],'k--')

plot(mean_dfm_cr(:,1), mean_dffm_cr(:,1),'kd','markersize',MarkerS)
plot(mean_dfm_cr(:,2), mean_dffm_cr(:,2),'ko','markersize',MarkerS)
plot(mean_dfm_cr(:,3), mean_dffm_cr(:,3),'ks','markersize',MarkerS)

plot(mean_dfm_cr', mean_dffm_cr','-','LineWidth',LineW)
co=get(gca,'colorOrder');
set(gca,'colorOrder',[co(1:5,:);co(1:5,:)]);

e = errorbar(mean_dfm_cr,mean_dffm_cr,se_dffm_cr,'k.');   
h = herrorbar(mean_dfm_cr,mean_dffm_cr,se_dfm_cr,'k.');   

plot(mean_dfm_cr(1,1), mean_dffm_cr(1,1),'kd','markersize',MarkerS,'markerfacecolor','k')
for i=1:5
    plot(mean_dfm_cr(i,2), mean_dffm_cr(i,2),'ko','markersize',MarkerS,'markerfacecolor',co(i,:))
    plot(mean_dfm_cr(i,3), mean_dffm_cr(i,3),'ks','markersize',MarkerS,'markerfacecolor',co(i,:))
end


plot(mean_dfm_cr', mean_dffm_cr','.','markersize',MarkerS)
plot(0,0,'k.','markersize',MarkerS)

legend({'\alpha function','t = -3 days','t = 12 days','t = 22 days','control','10% CR','20% CR','30% CR','40% CR'},'Location','nw')

xlabel('\Delta FM (g)')
ylabel('\Delta FFM (g)')
% xlabel('$\Delta$ FM (g)','Interpreter','latex','FontName','Arial');
% ylabel('$\Delta$ FFM (g)','interpreter','latex','FontName','Arial');

set(gca,'fontsize',FontS1,'fontname','arial','xlim',[-105 55],'ylim',[-40 40],...
    'xgrid','on','ygrid','on','box','on');

% Panel B: CB1
axes('position',[0.56 0.13 0.42 0.8])
hold on

load('rimonabant_rat_bw_fi_bc_data')
for i=1:4
    C = group==i;
    dfm  = fm(C,:) - fm(C,1)*ones(1,size(fm,2));
    dffm = ffm(C,:) - ffm(C,1)*ones(1,size(ffm,2));
    mean_dfm(i,:)  = nanmean(dfm);
    mean_dffm(i,:) = nanmean(dffm);
    se_dfm(i,:)  = nanstd(dfm)/sqrt(sum(C));
    se_dffm(i,:) = nanstd(dffm)/sqrt(sum(C));
end

plot([-105 55],0.92*[-105 55],'k--')

plot(mean_dfm(:,1), mean_dffm(:,1),'kd','markersize',MarkerS),hold on
plot(mean_dfm(:,2), mean_dffm(:,2),'ko','markersize',MarkerS),hold on
plot(mean_dfm(:,3), mean_dffm(:,3),'ks','markersize',MarkerS),hold on

plot(mean_dfm', mean_dffm','-','linewidth',LineW),hold on
co=get(gca,'colorOrder');
set(gca,'colorOrder',[co(1:4,:);co(1:4,:)])

e = errorbar(mean_dfm,mean_dffm,se_dffm,'k.');   
h = herrorbar(mean_dfm,mean_dffm,se_dfm,'k.');   

plot(mean_dfm(1,1), mean_dffm(1,1),'kd','markersize',MarkerS,'markerfacecolor','k')
for i=1:4
    plot(mean_dfm(i,2), mean_dffm(i,2),'ko','markersize',MarkerS,'markerfacecolor',co(i,:))
    plot(mean_dfm(i,3), mean_dffm(i,3),'ks','markersize',MarkerS,'markerfacecolor',co(i,:))
end


plot(mean_dfm', mean_dffm','.','markersize',MarkerS) 
plot(0,0,'k.','markersize',MarkerS)

legend({'\alpha function','t = -3 days','t = 23 days','t = 42 days', 'vehicle','3mg/kg','10mg/kg','30mg/kg'},'Location','se')

xlabel('\Delta FM (g)')
ylabel('\Delta FFM (g)')

set(gca,'fontsize',FontS1,'fontname','arial','xlim',[-105 55],'ylim',[-40 40],...
    'xgrid','on','ygrid','on','box','on');


annotation('textbox',[0.0, 1, 0,0],'string','A','FontName','Arial','FontSize',FontS2,'FontWeight','Bold','EdgeColor','none')
annotation('textbox',[0.5, 1, 0,0],'string','B','FontName','Arial','FontSize',FontS2,'FontWeight','Bold','EdgeColor','none')

print(gcf, '-painters','-dpdf', 'Fig3','-loose');
print(gcf, '-painters','-depsc','Fig3','-loose');
print(gcf, '-opengl','-dtiff', 'Fig3','-loose','-r600');

%% Supp. Figure 2 (CR: fit alpha curve)
CB1=[0 3 10 30];
CR=[0 10 20 30 40];

fig_size = [6 6];
FIG_S2 = figure('units','inches','position', [10 10 fig_size],...
    'PaperPositionMode','Auto','PaperUnits','Inches','PaperSize',fig_size);

for i=1:5
    plotRatExpData('CR',{'A2'},CR(i),co(i,:))
end

load('cr_rat_bw_fi_bc_data')
x=min(fm(:))-1:max(fm(:))+1;

FM=fm(:,:);
FFM=ffm(:,:);
[Err, P] = fit_2D_data(FM(:), FFM(:), 'no');
plot(x,P(2)+P(1)*x,'m')
set(gca,'xlim',[floor(min(FM(:))), ceil(max(FM(:)))],'ylim',[floor(min(FFM(:))), ceil(max(FFM(:)))])
legend({'Control','10% CR','20% CR','30% CR','40% CR'},'Location','se')


for i=1:5
    plotRatExpData('CR',{'A'},CR(i),co(i,:))
end
% plotRatExpData('CR',{'Ax'},2)
plot(FM(:), FFM(:),'.','color',[0.5 0.5 0.5])

ylabel('FFM (g)')
xlabel('FM (g)')
set(gca,'FontSize',12,'fontname','arial')
box on

print(gcf, '-painters','-dpdf', 'S2','-loose');

%% Rimonabant alpha fit
return
fig_S2 = figure('units','inches','position',[11 1 6 6]);
dFM  = fm - fm(:,1)*ones(1,size(fm,2));
dFFM = ffm - ffm(:,1)*ones(1,size(ffm,2));
plot(dFM(:),dFFM(:),'.'), hold on

[Err, P2] = fit_2D_data(dFM(:), dFFM(:), 'no');

x=min(dFM(:))-1:max(dFM(:))+1;
plot(x,P2(2)+P2(1)*x,'k')

set(gca,'xlim',[floor(min(dFM(:))), ceil(max(dFM(:)))],'ylim',[floor(min(dFFM(:))), ceil(max(dFFM(:)))])
ylabel('\DeltaFFM (g)')
xlabel('\DeltaFM (g)')
set(gca,'FontSize',12,'fontname','arial')
box on
