# Supplementary material for: Evaluation of a Mathematical Model of Rat Body Weight Regulation in Application to Caloric Restriction and Drug Treatment Studies
Source: PLoS One. 2016 May 26;11(5):e0155674. doi: 10.1371/journal.pone.0155674 (PMC4882007; doi:10.1371/journal.pone.0155674)
Supplement: S1 Code — (ZIP) [file pone.0155674.s012.zip › MATLAB code/Fig5.m]

function Fig5(FM_guess1,FFM_guess1,time_range1,experiment1,treatment1,...
              FM_guess2,FFM_guess2,time_range2,experiment2,treatment2)
          
          
fig_size = [4.5 4.5];
FIG_5 = figure('units','inches','position', [10 10 fig_size],...
    'PaperPositionMode','Auto','PaperUnits','Inches','PaperSize',fig_size);


FontS2  = 12;%30;
FontS1  = 10;%24;

LineW   = 1;%2;
MarkerS = 6;%12;

hold on

load('rimonabant_rat_bw_fi_bc_data')
for i=1
    C = group==4;
    dfm  = fm(C,:) - fm(C,1)*ones(1,size(fm,2));
    dffm = ffm(C,:) - ffm(C,1)*ones(1,size(ffm,2));
    mean_dfm(i,:)  = nanmean(dfm);
    mean_dffm(i,:) = nanmean(dffm);
    se_dfm(i,:)  = nanstd(dfm)/sqrt(sum(C));
    se_dffm(i,:) = nanstd(dffm)/sqrt(sum(C));
end

co=get(gca,'colorOrder');
set(gca,'colorOrder',[co(1:4,:);co(1:4,:)])

plot([-105 55],0.92*[-105 55],'--','color','k')

plot(mean_dfm(:,1), mean_dffm(:,1),'kd','markersize',MarkerS),hold on
plot(mean_dfm(:,2), mean_dffm(:,2),'ko','markersize',MarkerS),hold on
plot(mean_dfm(:,3), mean_dffm(:,3),'ks','markersize',MarkerS),hold on

plot(mean_dfm', mean_dffm','-','linewidth',1,'color',co(4,:))%,'markersize',15)

% plot(mean_dfm(:,1), mean_dffm(:,1),'kd','markersize',MarkerS),hold on
% plot(mean_dfm(:,2), mean_dffm(:,2),'ko','markersize',MarkerS),hold on
% plot(mean_dfm(:,3), mean_dffm(:,3),'ks','markersize',MarkerS),hold on

i=4;
plot(FM_guess1(i,:)-FM_guess1(i,1),FFM_guess1(i,:)-FFM_guess1(i,1),'linewidth',2,'color',co(2,:))
plot(FM_guess2(i,:)-FM_guess2(i,1),FFM_guess2(i,:)-FFM_guess2(i,1),'linewidth',2,'color',co(1,:))

e = errorbar(mean_dfm,mean_dffm,se_dffm,'k.');   
h = herrorbar(mean_dfm,mean_dffm,se_dfm,'k.');   

for i=1
    plot(mean_dfm(1,1), mean_dffm(1,1),'kd','markersize',MarkerS,'markerfacecolor','k')%co(4,:))
    plot(mean_dfm(i,2), mean_dffm(i,2),'ks','markersize',MarkerS,'markerfacecolor',co(4,:))
    plot(mean_dfm(i,3), mean_dffm(i,3),'ko','markersize',MarkerS,'markerfacecolor',co(4,:))
end

% plot(mean_dfm', mean_dffm','.','markersize',MarkerS) 
% plot(0,0,'k.','markersize',MarkerS)

% plot((FM_guess1-repmat(FM_guess1(:,1),1,size(FM_guess1,2)))',(FFM_guess1-repmat(FFM_guess1(:,1),1,size(FFM_guess1,2)))',...
%     'linewidth',2);
% plot((FM_guess2-repmat(FM_guess2(:,1),1,size(FM_guess2,2)))',(FFM_guess2-repmat(FFM_guess2(:,1),1,size(FFM_guess2,2)))',...
%     'linewidth',2);

% legend({'vehicle','3mg/kg','10mg/kg','30mg/kg','t = -3 days','t = 23 days','t = 42 days','\alpha function'},'Location','best')
legend({'\alpha function','t = -3 days','t = 12 days','t = 22 days','30mg/kg data','2D model','\alpha-free model'},'Location','se')

xlabel('\Delta FM (g)')
ylabel('\Delta FFM (g)')

set(gca,'fontsize',FontS1,'fontname','arial','xlim',[-105 55],'ylim',[-40 40],...
    'xgrid','on','ygrid','on','box','on');

print(gcf, '-painters','-dpdf', 'Fig5','-loose');
print(gcf, '-painters','-depsc','Fig5','-loose');
print(gcf, '-opengl','-dtiff', 'Fig5','-loose','-r600');
