# Supplementary material for: Evaluation of a Mathematical Model of Rat Body Weight Regulation in Application to Caloric Restriction and Drug Treatment Studies
Source: PLoS One. 2016 May 26;11(5):e0155674. doi: 10.1371/journal.pone.0155674 (PMC4882007; doi:10.1371/journal.pone.0155674)
Supplement: S1 Code — (ZIP) [file pone.0155674.s012.zip › MATLAB code/FigS5.m]

function FigS5(FM_guess1,FFM_guess1,time_range1,experiment1,treatment1,...
              FM_guess2,FFM_guess2,time_range2,experiment2,treatment2)
          
          
fig_size = [8 6];
FIG_3 = figure('units','inches','position', [10 10 fig_size],...
    'PaperPositionMode','Auto','PaperUnits','Inches','PaperSize',fig_size);

FontS2  = 12;%30;
FontS1  = 10;%24;

LineW   = 1;%2;
MarkerS = 6;%12;

axes('position',[0.07 0.13 0.42 0.8])
hold on

% Panel A: CR
load('cr_rat_bw_fi_bc_data')

for i=1:5
    C = group==i;
    dfm  = fm(C,:) - fm(C,1)*ones(1,size(fm,2));
    dffm = ffm(C,:) - ffm(C,1)*ones(1,size(ffm,2));
    mean_dfm_cr(i,:)  = nanmean(dfm);
    mean_dffm_cr(i,:) = nanmean(dffm);
    se_dfm_cr(i,:)  = nanstd(dfm)/sqrt(sum(C));
    se_dffm_cr(i,:) = nanstd(dffm)/sqrt(sum(C));
end

plot([-105 55],0.92*[-105 55],'k--')

plot(mean_dfm_cr(:,1), mean_dffm_cr(:,1),'kd','markersize',MarkerS)
plot(mean_dfm_cr(:,2), mean_dffm_cr(:,2),'ko','markersize',MarkerS)
plot(mean_dfm_cr(:,3), mean_dffm_cr(:,3),'ks','markersize',MarkerS)

co=get(gca,'colorOrder');
set(gca,'colorOrder',[co(1:5,:);co(1:5,:)]);

plot(mean_dfm_cr', mean_dffm_cr','--','LineWidth',LineW)

plot((FM_guess1-repmat(FM_guess1(:,1),1,size(FM_guess1,2)))',(FFM_guess1-repmat(FFM_guess1(:,1),1,size(FFM_guess1,2)))',...
    'linewidth',2);

e = errorbar(mean_dfm_cr,mean_dffm_cr,se_dffm_cr,'k.');   
h = herrorbar(mean_dfm_cr,mean_dffm_cr,se_dfm_cr,'k.');   

plot(mean_dfm_cr(1,1), mean_dffm_cr(1,1),'kd','markersize',MarkerS,'markerfacecolor','k')
for i=1:5
    plot(mean_dfm_cr(i,2), mean_dffm_cr(i,2),'ko','markersize',MarkerS,'markerfacecolor',co(i,:))
    plot(mean_dfm_cr(i,3), mean_dffm_cr(i,3),'ks','markersize',MarkerS,'markerfacecolor',co(i,:))
end

plot(mean_dfm_cr', mean_dffm_cr','.','markersize',MarkerS)
plot(0,0,'k.','markersize',MarkerS)

legend({'\alpha function','t = -3 days','t = 12 days','t = 22 days',...
        'control data','10% CR data ','20% CR data','30% CR data','40% CR data',...
        'control model','10% CR model','20% CR model','30% CR model','40% CR model'},'Location','nw')
    
xlabel('\Delta FM (g)')
ylabel('\Delta FFM (g)')

set(gca,'fontsize',FontS1,'fontname','arial','xlim',[-105 55],'ylim',[-70 40],...
    'xgrid','on','ygrid','on','box','on');

% Panel B: CB1
axes('position',[0.56 0.13 0.42 0.8])
hold on

load('rimonabant_rat_bw_fi_bc_data')
for i=1:4
    C = group==i;
    dfm  = fm(C,:) - fm(C,1)*ones(1,size(fm,2));
    dffm = ffm(C,:) - ffm(C,1)*ones(1,size(ffm,2));
    mean_dfm(i,:)  = nanmean(dfm);
    mean_dffm(i,:) = nanmean(dffm);
    se_dfm(i,:)  = nanstd(dfm)/sqrt(sum(C));
    se_dffm(i,:) = nanstd(dffm)/sqrt(sum(C));
end

plot([-105 55],0.92*[-105 55],'k--')

plot(mean_dfm(:,1), mean_dffm(:,1),'kd','markersize',MarkerS),hold on
plot(mean_dfm(:,2), mean_dffm(:,2),'ko','markersize',MarkerS),hold on
plot(mean_dfm(:,3), mean_dffm(:,3),'ks','markersize',MarkerS),hold on

co=get(gca,'colorOrder');
set(gca,'colorOrder',[co(1:4,:);co(1:4,:)])

plot(mean_dfm', mean_dffm','--','linewidth',LineW),hold on

set(gca,'colorOrder',[co(1:4,:);co(1:4,:)])
plot((FM_guess2-repmat(FM_guess2(:,1),1,size(FM_guess2,2)))',(FFM_guess2-repmat(FFM_guess2(:,1),1,size(FFM_guess2,2)))',...
    'linewidth',2);

e = errorbar(mean_dfm,mean_dffm,se_dffm,'k.');   
h = herrorbar(mean_dfm,mean_dffm,se_dfm,'k.');   

plot(mean_dfm(1,1), mean_dffm(1,1),'kd','markersize',MarkerS,'markerfacecolor','k')
for i=1:4
    plot(mean_dfm(i,2), mean_dffm(i,2),'ko','markersize',MarkerS,'markerfacecolor',co(i,:))
    plot(mean_dfm(i,3), mean_dffm(i,3),'ks','markersize',MarkerS,'markerfacecolor',co(i,:))
end

plot(mean_dfm', mean_dffm','.','markersize',MarkerS) 
plot(0,0,'k.','markersize',MarkerS)

plot((FM_guess2-repmat(FM_guess2(:,1),1,size(FM_guess2,2)))',(FFM_guess2-repmat(FFM_guess2(:,1),1,size(FFM_guess2,2)))',...
    'linewidth',2);

legend({'\alpha function','t = -3 days','t = 23 days','t = 42 days',...
        'vehicle data','3mg/kg data','10mg/kg data','30mg/kg data',...
        'vehicle model','3mg/kg model','10mg/kg model','30mg/kg model'},'Location','se')

xlabel('\Delta FM (g)')
ylabel('\Delta FFM (g)')

set(gca,'fontsize',FontS1,'fontname','arial','xlim',[-105 55],'ylim',[-70 40],...
    'xgrid','on','ygrid','on','box','on');


annotation('textbox',[0.0, 1, 0,0],'string','A','FontName','Arial','FontSize',FontS2,'FontWeight','Bold','EdgeColor','none')
annotation('textbox',[0.5, 1, 0,0],'string','B','FontName','Arial','FontSize',FontS2,'FontWeight','Bold','EdgeColor','none')

% print(gcf, '-painters','-depsc', 'Fig3','-loose');
print(gcf, '-painters','-dpdf', 'S5','-loose');
% print(gcf, '-opengl','-dtiff', 'Fig3','-loose','-r600');
