# Supplementary material for: Evaluation of a Mathematical Model of Rat Body Weight Regulation in Application to Caloric Restriction and Drug Treatment Studies
Source: PLoS One. 2016 May 26;11(5):e0155674. doi: 10.1371/journal.pone.0155674 (PMC4882007; doi:10.1371/journal.pone.0155674)
Supplement: S1 Code — (ZIP) [file pone.0155674.s012.zip › MATLAB code/FigS6.m]

function FigS6(EE_guess1,time_range1,experiment1,treatment1,parms)
          
          
fig_size = [6.5 3.5];
FIG_3 = figure('units','inches','position', [10 10 fig_size],...
    'PaperPositionMode','Auto','PaperUnits','Inches','PaperSize',fig_size);

FontS2  = 12;%30;
FontS1  = 10;%24;

LineW   = 1;%2;
MarkerS = 6;%12;

CR_regionX    = [0 23 23 0];
CR_regionY    = [0 0 200 200];
Xrange    = [time_range1(1)-1, time_range1(end)+1];
EErange   = [70 130];

% Panel A: EE
EE_axes = [0.09 0.13 0.4 0.8];
axes('position',EE_axes)

    patch(CR_regionX,CR_regionY,[0.9 0.9 0.9],'edgecolor','none')
    set(gca,'xlim',Xrange,'ylim',EErange,'yticklabel',[],'xticklabel',[])     
    
axes('position',EE_axes,'color','none')
    hold on
    plot(time_range1(2:end),diff(EE_guess1,[],2))

xlabel('time (days)')
ylabel('EE (kcal/d)')

% legend({'vehicle','3mg/kg','10mg/kg','30mg/kg'},'Location','se')

set(gca,'xlim',Xrange,'ylim',EErange) 
set(gca,'fontsize',FontS1,'fontname','arial','box', 'on')


% Panel B: Drug effect

axes('position',[0.59 0.13 0.4 0.8])
hold on


dose = 0:50;

d_0         = parms(2);
d_Emax      = parms(3);    
d_ED50      = parms(4);

drugEE =  @(dose) d_0 + (d_Emax * dose) ./ (d_ED50 + dose) ; % drug effect (kcal/day)

co = get(gca,'colororder');
hold on
for i = 1:4
plot(treatment1(i),drugEE(treatment1(i)),'ko','markersize',MarkerS,'markerfacecolor',co(i,:))
end

plot(dose,drugEE(dose),'k')

for i = 1:4
plot(treatment1(i),drugEE(treatment1(i)),'ko','markersize',MarkerS,'markerfacecolor',co(i,:))
end

ylabel('Handling + drug effect (kcal/d)')
xlabel('Drug dose (mpk)')

legend({'vehicle','3mg/kg','10mg/kg','30mg/kg'},'Location','se')

set(gca,'fontsize',FontS1,'fontname','arial','box', 'on')

annotation('textbox',[0.0, 1, 0,0],'string','A','FontName','Arial','FontSize',FontS2,'FontWeight','Bold','EdgeColor','none')
annotation('textbox',[0.5, 1, 0,0],'string','B','FontName','Arial','FontSize',FontS2,'FontWeight','Bold','EdgeColor','none')

% print(gcf, '-painters','-depsc', 'Fig3','-loose');
print(gcf, '-painters','-dpdf', 'S6','-loose');
% print(gcf, '-opengl','-dtiff', 'Fig3','-loose','-r600');
