# Supplementary material for: Evaluation of a Mathematical Model of Rat Body Weight Regulation in Application to Caloric Restriction and Drug Treatment Studies
Source: PLoS One. 2016 May 26;11(5):e0155674. doi: 10.1371/journal.pone.0155674 (PMC4882007; doi:10.1371/journal.pone.0155674)
Supplement: S1 Code — (ZIP) [file pone.0155674.s012.zip › MATLAB code/generate_figures.m]

%Generate Paper Plots
clear, clc, close all

select_figures = 1:6;

%% Figure 1: Caloric Restriction (FI input only)
if sum(select_figures==1)>0
expN = 1; %1 - CR %2 - CB1Ra 

[BW_target,FM_target,FFM_target,treat_time_range,...
    drug_conc,bwfit,fifit,time_range,experiment,treatment] = load_data(expN); % CR -1, CB1Ra - 2

model_ver = 2; %2 - two-dim Guo and Hall, 1 - Bw+FI inputs
parms = [0;... %K
         0;... %drug baseline
         0;... %drug Emax
         1];   %drug EC50
         
[BW_guess,FM_guess,FFM_guess,time_range,FI_guess,EE_guess] = ...
run_BWFM(parms,BW_target,FM_target,FFM_target,treat_time_range,drug_conc,bwfit,fifit,time_range,model_ver);

Fig1(BW_guess,FM_guess,FFM_guess,time_range,experiment,treatment)

end

%% Figure 2: CB1Ra (FI input only)
if sum(select_figures==2)>0
expN = 2; %1 - CR %2 - CB1Ra 

[BW_target,FM_target,FFM_target,treat_time_range,...
    drug_conc,bwfit,fifit,time_range,experiment,treatment] = load_data(expN); % CR -1, CB1Ra - 2

model_ver = 2; %2 - two-dim Guo and Hall, 1 - Bw+FI inputs
% parms = [-11.8;... %K
%          4.9;...   %drug baseline
%          30;...    %drug Emax
%          43.3];    %drug EC50

parms = [-16.9;... %K
         10.3;...   %drug baseline
         34.8;...    %drug Emax
          9.8];    %drug ED50     
     
[BW_guess,FM_guess,FFM_guess,time_range,FI_guess,EE_guess] = ...
run_BWFM(parms,BW_target,FM_target,FFM_target,treat_time_range,treatment,bwfit,fifit,time_range,model_ver);

Fig2(BW_guess,FM_guess,FFM_guess,time_range,experiment,treatment)

end

%% Figure 3 and S2:
if sum(select_figures==3)>0
    
    Fig3_and_FigS2
    
end

%% Figure 4 and S5: CR and CB1Ra (FI + BW inpus)
if sum(select_figures==4)>0
expN = 1; %1 - CR %2 - CB1Ra 

[BW_target,FM_target,FFM_target,treat_time_range,...
    drug_conc,bwfit,fifit,time_range,experiment1,treatment1] = load_data(expN); % CR -1, CB1Ra - 2

model_ver = 1; %2 - two-dim Guo and Hall, 1 - Bw+FI inputs
parms = [0;... %K
         0;... %drug baseline
         0;... %drug Emax
         1];   %drug EC50/ED50
         
[BW_guess1,FM_guess1,FFM_guess1,time_range1] = ...
run_BWFM(parms,BW_target,FM_target,FFM_target,treat_time_range,treatment1,bwfit,fifit,time_range,model_ver);

% Fig4a(BW_guess1,FM_guess1,FFM_guess1,time_range1,experiment1,treatment1)

expN = 2; %1 - CR %2 - CB1Ra 

[BW_target,FM_target,FFM_target,treat_time_range,...
    drug_conc,bwfit,fifit,time_range,experiment2,treatment2] = load_data(expN); % CR -1, CB1Ra - 2

model_ver = 1; %2 - two-dim Guo and Hall, 1 - Bw+FI inputs
% parms = [-15;...  %K
%          12.3;... %drug baseline
%          35.1;... %drug Emax
%          38.9];   %drug EC50

% parms = [-15.9;...  %K
%          12.5;... %drug baseline
%          36.1;... %drug Emax
%          8.9];   %drug ED50     

parms = [-16.6;... %K
          13.1;... %drug baseline
          36.6;... %drug Emax
           9.8];    %drug ED50  
     
[BW_guess2,FM_guess2,FFM_guess2,time_range2,FI_guess,EE_guess] = ...
run_BWFM(parms,BW_target,FM_target,FFM_target,treat_time_range,treatment2,bwfit,fifit,time_range,model_ver);

% Fig4b(BW_guess2,FM_guess2,FFM_guess2,time_range2,experiment2,treatment2)

Fig4(FM_guess1,FFM_guess1,time_range1,experiment1,treatment1,...
     FM_guess2,FFM_guess2,time_range2,experiment2,treatment2)

FigS5(FM_guess1,FFM_guess1,time_range1,experiment1,treatment1,...
     FM_guess2,FFM_guess2,time_range2,experiment2,treatment2)
 
 
end

%% Figure S4: CR and CB1Ra (2-dim model)
if sum(select_figures==5)>0
expN = 1; %1 - CR %2 - CB1Ra 

[BW_target,FM_target,FFM_target,treat_time_range,...
    drug_conc,bwfit,fifit,time_range,experiment1,treatment1] = load_data(expN); % CR -1, CB1Ra - 2

model_ver = 2; %2 - two-dim Guo and Hall, 1 - Bw+FI inputs

parms = [0;... %K
         0;... %drug baseline
         0;... %drug Emax
         1];   %drug EC50/ED50
         
[BW_guess1,FM_guess1,FFM_guess1,time_range1] = ...
run_BWFM(parms,BW_target,FM_target,FFM_target,treat_time_range,treatment1,bwfit,fifit,time_range,model_ver);

expN = 2; %1 - CR %2 - CB1Ra 

[BW_target,FM_target,FFM_target,treat_time_range,...
    drug_conc,bwfit,fifit,time_range,experiment2,treatment2] = load_data(expN); % CR -1, CB1Ra - 2

model_ver = 2; %2 - two-dim Guo and Hall, 1 - Bw+FI inputs

parms = [-16.6;... %K
          13.1;... %drug baseline
          36.6;... %drug Emax
           9.8];   %drug ED50  
     
[BW_guess2,FM_guess2,FFM_guess2,time_range2,FI_guess,EE_guess] = ...
run_BWFM(parms,BW_target,FM_target,FFM_target,treat_time_range,treatment2,bwfit,fifit,time_range,model_ver);

FigS4(FM_guess1,FFM_guess1,time_range1,experiment1,treatment1,...
     FM_guess2,FFM_guess2,time_range2,experiment2,treatment2)

% Fig4(FM_guess1,FFM_guess1,time_range1,experiment1,treatment1,...
%      FM_guess2,FFM_guess2,time_range2,experiment2,treatment2)

end 

%% Figure 5: BC and EE comparison
if sum(select_figures==5)>0
expN = 2; %1 - CR %2 - CB1Ra 

[BW_target,FM_target,FFM_target,treat_time_range,...
    drug_conc,bwfit,fifit,time_range1,experiment1,treatment1] = load_data(expN); % CR -1, CB1Ra - 2

model_ver = 2; %2 - two-dim Guo and Hall, 1 - Bw+FI inputs
parms = [-16.9;...  %K
          10.3;...  %drug baseline
          34.8;...  %drug Emax
           9.8];    %drug ED50     
     
[BW_guess1,FM_guess1,FFM_guess1,time_range1,FI_guess1,EE_guess1] = ...
run_BWFM(parms,BW_target,FM_target,FFM_target,treat_time_range,treatment1,bwfit,fifit,time_range1,model_ver);

%-------------------
[BW_target,FM_target,FFM_target,treat_time_range,...
    drug_conc,bwfit,fifit,time_range2,experiment2,treatment2] = load_data(expN); % CR -1, CB1Ra - 2

model_ver = 1; %2 - two-dim Guo and Hall, 1 - Bw+FI inputs
parms = [-16.6;... %K
          13.1;... %drug baseline
          36.6;... %drug Emax
           9.8];    %drug ED50     
    
[BW_guess2,FM_guess2,FFM_guess2,time_range2,FI_guess2,EE_guess2] = ...
run_BWFM(parms,BW_target,FM_target,FFM_target,treat_time_range,treatment2,bwfit,fifit,time_range2,model_ver);

Fig5(FM_guess1,FFM_guess1,time_range1,experiment1,treatment1,...
     FM_guess2,FFM_guess2,time_range2,experiment2,treatment2) 

% [~,x]=intersect(time_range2,treat_time_range);
%  
% fig_bwffmfm = figure('units','inches','position',[0 20 20 10]);
% for i=1:4
%     subplot(2,4,i)
%     plot(time_range1(2:end),diff(FI_guess1(i,:))), hold on
%     plot(time_range2(2:end),diff(FI_guess2(i,:)))
%     xlabel('time (days)')
%     ylabel('FI (kcal/d)')
%     subplot(2,4,4+i)
%     plot(time_range1(2:end),diff(EE_guess1(i,:))), hold on
%     plot(time_range2(2:end),diff(EE_guess2(i,:)))
%     xlabel('time (days)')
%     ylabel('EE (kcal/d)')
% end
% 
% tE1 = diff(EE_guess1(:,x),[],2);
% tE2 = diff(EE_guess2(:,x),[],2);
% 
% wE1 = diff(EE_guess1(:,[x(2),end]),[],2);
% wE2 = diff(EE_guess2(:,[x(2),end]),[],2);
% 
% figure
% bar([tE1,tE2]./[tE1,tE1])

end

%% Figure S6: EE 
if sum(select_figures==6)>0
    
expN = 2; %1 - CR %2 - CB1Ra 

[BW_target,FM_target,FFM_target,treat_time_range,...
    drug_conc,bwfit,fifit,time_range2,experiment2,treatment2] = load_data(expN); % CR -1, CB1Ra - 2

model_ver = 1; %2 - two-dim Guo and Hall, 1 - Bw+FI inputs
parms = [-16.6;... %K
          13.1;... %drug baseline
          36.6;... %drug Emax
           9.8];    %drug ED50     
    
[BW_guess2,FM_guess2,FFM_guess2,time_range2,FI_guess2,EE_guess2] = ...
run_BWFM(parms,BW_target,FM_target,FFM_target,treat_time_range,treatment2,bwfit,fifit,time_range2,model_ver);

FigS6(EE_guess2,time_range2,experiment2,treatment2,parms) 

end 
