# Supplementary material for: Evaluation of a Mathematical Model of Rat Body Weight Regulation in Application to Caloric Restriction and Drug Treatment Studies
Source: PLoS One. 2016 May 26;11(5):e0155674. doi: 10.1371/journal.pone.0155674 (PMC4882007; doi:10.1371/journal.pone.0155674)
Supplement: S1 Code — (ZIP) [file pone.0155674.s012.zip › MATLAB code/load_data.m]

function [BW_target,FM_target,FFM_target,treat_time_range,drug_conc,...
             bwfit,fifit,time_range,experiment,treatment] = load_data(expN)
%Load Data and prepare for fitting

%% CR %%%%%%%%%%%%%%%%%%%%%%%%%%%%%%%%%%%%%%%%%%%%%%%%%%%%%%%%%
if expN==1 %% Caloric Restriction
experiment = 'CR';
load('cr_rat_bw_fi_bc_data')  

for i=1:length(time_bc)
    BW(:,find(time_bc(i)==time_bw))=bw(:,i);
end

outlier=ones(size(FI,1),1)*(nanmean(FI)+4*nanstd(FI));
FI(FI>outlier)=nan;
FI(FI<0)=nan;
CCfood  = 4.55; %kcal/gm
time_range = -3:26;
total_range = -12:37;
treat_time_range = [0,25];
treatment = 0:10:40;

BW_target  = nan( length(treatment) , length(time_range) );
FM_target  = nan( length(treatment) , length(time_range) );
FFM_target = nan( length(treatment) , length(time_range) );
% FI_target  = nan( length(treatment) , length(total_range) );
FI_interp  = nan( length(treatment) , length(total_range) );


fi1  = nan( size(FI,1) , length(total_range) );

for t=1:length(time_fi)    
    fi1(:,time_fi(t)==total_range) = FI(:,t);          
end

fi2  = fi1;
fi2(:,5:13) = nanmean(fi1(:,1:4)')'*ones(1,9);
fi2(:,42:50) = fi1(:,41)*ones(1,9);


tstart = total_range(1);
tend = [1,26,total_range(end)];

for i = 1:length(treatment)
    
    FR = treatment(i);
    
    if FR==0
        C = group==1;
    elseif FR==10
        C = group==2;
    elseif FR==20
        C = group==3;
    elseif FR==30
        C = group==4;
    elseif FR==40
        C = group==5;
    end

    for t=1:length(time_bw)    
        BW_target(i,time_bw(t)==time_range) = nanmean(BW(C,t));           
    end

    for t=1:length(time_bc)    
        FM_target(i,time_bc(t)==time_range) = nanmean(fm(C,t));     
        FFM_target(i,time_bc(t)==time_range) = nanmean(ffm(C,t));     
    end

    FI_interp(i,:) = nanmean(fi2(C,:))*CCfood; 
      
end

drug_conc = zeros(5,1);

end

%% CB1Ra %%%%%%%%%%%%%%%%%%%%%%%%%%%%%%%%%%%%%%%%%%%%%%%%%%%%%%%%%
if expN==2 %% CB1Ra treatment
experiment = 'CB1';
load('rimonabant_rat_bw_fi_bc_data')     

for i=1:length(time_bc)
    BW(:,find(time_bc(i)==time_bw))=bw(:,i);
end

outlier=ones(size(FI,1),1)*(nanmean(FI)+4*nanstd(FI));
FI(FI>outlier)=nan;
FI(FI<0)=nan;
CCfood      = 4.7; %kcal/gm

total_range = -3:42;
time_range  = -3:42;%-3:23;%23:42;
tstart = total_range(1);
tend = [1,22,total_range(end)];
treat_time_range = [0,22];
treatment   = [0,3,10,30];

BW_target  = nan( length(treatment) , length(time_range) );
FM_target  = nan( length(treatment) , length(time_range) );
FFM_target = nan( length(treatment) , length(time_range) );
FI_target  = nan( length(treatment) , length(total_range) );
FI_interp  = nan( length(treatment) , length(total_range) );

for i = 1:length(treatment)
    
    drug = treatment(i);
    
    if drug == 0
        C = group==1;
    elseif drug == 3    
        C = group==2;            
    elseif drug == 10
        C = group==3;            
    elseif drug == 30
        C = group==4;            
    end

    for t=1:length(time_bw)    
        BW_target(i,time_bw(t)==time_range) = nanmean(BW(C,t));           
    end

    for t=1:length(time_bc)    
        FM_target(i,time_bc(t)==time_range) = nanmean(fm(C,t));     
        FFM_target(i,time_bc(t)==time_range) = nanmean(ffm(C,t));     
    end
    
    for t=1:length(time_fi)    
        FI_target(i,time_fi(t)==total_range) = nanmean(FI(C,t))*CCfood;          
    end    
    
    for t=1:length(tend)
        
        t2= find(total_range==tend(t));
        
        if t==1        
            FI_interp(i,1:t2-1) = nanmean(FI_target(i,1:t2-1));
        
        elseif t==length(tend)
            t1= find(total_range==tend(t-1));
            FI_interp(i,t1:end) = FI_target(i,t1:end);%nanmean(FI_target(i,t1+1:end));  
        
        else 
            t1= find(total_range==tend(t-1));
            FI_interp(i,t1:t2) = FI_target(i,t1:t2);  

        end    
    end
    
end

FI_interp(:,27) = (FI_interp(:,26) + FI_interp(:,28))/2;
FI_interp(:,43:end) = FI_interp(:,42)*ones(1,4);

drug_conc = [eps,14,48,145]; %From PKPD model fit

end

%% fit spline model to FI and BW %%%%%%%%%%%%%%%%%%%%%%%%%%%%%%%%%%%%%%%%%%%
rhoFM  = 9.44;  %metabolizable energy density of fat mass (kcal/g)
rhoFFM = 1.80;  
etaFM    = 0.18;    %energy cost of fat mass deposition (kcal/g)
etaFFM   = 0.23;    %energy cost of fat-free mass deposition (kcal/g)

rFM=rhoFM+etaFM;
rFFM=rhoFFM+etaFFM;

t0=find(total_range==time_range(1));
tf=find(total_range==time_range(end));

fi_target = FI_interp(:,t0:tf);
for i=1:size(fi_target,1)
    time1 = time_range(~isnan(BW_target(i,:)));
    bw2  = BW_target(i,~isnan(BW_target(i,:)));    
    
    bwfit{i} = fit(time1',bw2','smoothingspline', 'SmoothingParam', 0.2);    
    bw_spline(i,:)= bwfit{i}(time_range)';
    dbw_spline(i,:)=bw_spline(i,:)-bw_spline(i,1);    
    
    fifit{i} = fit(time_range',fi_target(i,:)','smoothingspline','SmoothingParam', 1);
    fi_spline(i,:) = fifit{i}(time_range)';
    
end
