# Supplementary material for: Evaluation of a Mathematical Model of Rat Body Weight Regulation in Application to Caloric Restriction and Drug Treatment Studies
Source: PLoS One. 2016 May 26;11(5):e0155674. doi: 10.1371/journal.pone.0155674 (PMC4882007; doi:10.1371/journal.pone.0155674)
Supplement: S1 Code — (ZIP) [file pone.0155674.s012.zip › MATLAB code/plotRatExpData.m]

function plotRatExpData(experiment,select_string,dose,varargin)

%This function plots various RAT experimental data
%The input requires the name of experiment, set of measurements to
%plot and the dose/condition for those measurements

switch experiment
    case 'CB1'
        load('rimonabant_rat_bw_fi_bc_data')
        FI = 4.7 * FI;   
        %% 
        outlier=ones(size(FI,1),1)*(nanmean(FI)+4*nanstd(FI));
        FI(FI>outlier)=nan;
        FI(FI<0)=nan;
        
        if dose==0
            C = group==1;
        elseif dose==3
            C = group==2;
        elseif dose==10
            C = group==3;
        elseif dose==30
            C = group==4;
        else
            C = 1:length(group);
        end
            
    case 'CR'
        load('cr_rat_bw_fi_bc_data')
        FI = 4.55 * FI;
        
        if dose==0
            C = group==1;
        elseif dose==10
            C = group==2;
        elseif dose==20
            C = group==3;
        elseif dose==30
            C = group==4;
        elseif dose==40
            C = group==5;
        else
            C = 1:length(group);
        end
end

hold on
for i = 1:length(select_string)    

    if strcmp(select_string{i},'BW') && exist('BW','var')
        
        if isempty(varargin)
            linecolor = [0    0.4470    0.7410];
        else
            linecolor = varargin{1};
        end
        
        errorbar(time_bw,nanmean(BW(C,:)),nanstd(BW(C,:))/sqrt(sum(C)),'.',...
            'color',linecolor,'markersize',15)
        errorbar(time_bc,nanmean(bw(C,:)),nanstd(bw(C,:))/sqrt(sum(C)),'.',...
            'color',linecolor,'markersize',15)        

    elseif strcmp(select_string{i},'dBW') && exist('BW','var')
        
        if isempty(varargin)
            linecolor = [0    0.4470    0.7410];
        else
            linecolor = varargin{1};
        end
        
        ix=find(time_bw==time_bc(1));
        
        dBW = BW(C,:) - BW(C,ix)*ones(1,size(BW,2));
        dbw = bw(C,:) - bw(C,1)*ones(1,size(bw,2));
        
        errorbar(time_bw,nanmean(dBW),nanstd(dBW)/sqrt(sum(C)),'.',...
            'color',linecolor,'markersize',15)
        errorbar(time_bc,nanmean(dbw),nanstd(dbw)/sqrt(sum(C)),'.',...
            'color',linecolor,'markersize',15)    
        
    elseif strcmp(select_string{i},'BWm') && exist('BW','var')
        
        if isempty(varargin)
            linecolor = [0    0.4470    0.7410];
        else
            linecolor = varargin{1};
        end
        
        plot(time_bw,nanmean(BW(C,:)),'.','color',linecolor,'markersize',15)
        plot(time_bc,nanmean(bw(C,:)),'.','color',linecolor,'markersize',15)        
        
    elseif strcmp(select_string{i},'FFM') && exist('ffm','var')
        
        if isempty(varargin)
            linecolor = [0.8500    0.3250    0.0980];
        else
            linecolor = varargin{1};
        end
        
        errorbar(time_bc,nanmean(ffm(C,:)),nanstd(ffm(C,:))/sqrt(sum(C)),'.',...
            'color',linecolor,'markersize',15) 

     elseif strcmp(select_string{i},'dFFM') && exist('ffm','var')
        
        if isempty(varargin)
            linecolor = [0.8500    0.3250    0.0980];
        else
            linecolor = varargin{1};
        end
        
        dffm = ffm(C,:) - ffm(C,1)*ones(1,size(ffm,2));
                
        errorbar(time_bc,nanmean(dffm),nanstd(dffm)/sqrt(sum(C)),'.',...
            'color',linecolor,'markersize',15) 
        
    elseif strcmp(select_string{i},'FFMm') && exist('ffm','var')
        
        if isempty(varargin)
            linecolor = [0.8500    0.3250    0.0980];
        else
            linecolor = varargin{1};
        end
        
        plot(time_bc,nanmean(ffm(C,:)),'.','color',linecolor,'markersize',15) 
        
    elseif strcmp(select_string{i},'FM') && exist('fm')
        
        if isempty(varargin)
            linecolor = [0.9290    0.6940    0.1250];
        else
            linecolor = varargin{1};
        end
        
        errorbar(time_bc,nanmean(fm(C,:)),nanstd(fm(C,:))/sqrt(sum(C)),'.',...
            'color',linecolor,'markersize',15)
        
    elseif strcmp(select_string{i},'dFM') && exist('fm')
        
        if isempty(varargin)
            linecolor = [0.9290    0.6940    0.1250];
        else
            linecolor = varargin{1};
        end
        
        dfm = fm(C,:) - fm(C,1)*ones(1,size(fm,2));
        
        errorbar(time_bc,nanmean(dfm),nanstd(dfm)/sqrt(sum(C)),'.',...
            'color',linecolor,'markersize',15)
        
    elseif strcmp(select_string{i},'FMm') && exist('fm')
        
        if isempty(varargin)
            linecolor = [0.9290    0.6940    0.1250];
        else
            linecolor = varargin{1};
        end
        
        plot(time_bc,nanmean(fm(C,:)),'.','color',linecolor,'markersize',15)
        
    elseif strcmp(select_string{i},'FI') && exist('FI','var')
        errorbar(time_fi,nanmean(FI(C,:)),nanstd(FI(C,:))/sqrt(sum(C)),'.',...
            'color',[0.3 0.8 0.3],'markersize',15)
        
    elseif strcmp(select_string{i},'A') && exist('fm','var') && exist('ffm','var')        
        e = errorbar(nanmean(fm(C,:)),nanmean(ffm(C,:)),nanstd(ffm(C,:))/sqrt(sum(C)),'k.'); hold on    
        h = herrorbar(nanmean(fm(C,:)),nanmean(ffm(C,:)),nanstd(fm(C,:))/sqrt(sum(C)),'k.');   
        
        if isempty(varargin)
            linecolor = [0 0 0];
        else
            linecolor = varargin{1};
        end
        FM=nanmean(fm(C,:));
        FFM=nanmean(ffm(C,:));
        plot(FM(:),FFM(:),'ko','markerfacecolor',linecolor,'markersize',7)
%         plot(FM(:),FFM(:),'.','color',linecolor,'markersize',24)
        
    elseif strcmp(select_string{i},'A2') && exist('fm','var') && exist('ffm','var')        
        
        if isempty(varargin)
            linecolor = [0 0 0];
        else
            linecolor = varargin{1};
        end
        FM=nanmean(fm(C,:));
        FFM=nanmean(ffm(C,:));
        plot(FM(:),FFM(:),'ko','markerfacecolor',linecolor,'markersize',7)
        
    elseif strcmp(select_string{i},'At') && exist('fm','var') && exist('ffm','var')        
        if isempty(varargin)
            linecolor = [0 0 0];
        else
            linecolor = varargin{1};
        end
        
        plot(nanmean(fm(C,:)),nanmean(ffm(C,:)),'-o','color',linecolor);
        for j=1:size(fm,2)
           text( nanmean(fm(C,j))+0.5, nanmean(ffm(C,j))+0.5 , num2str(time_bc(j)),'FontSize',12)
        end
        
    elseif strcmp(select_string{i},'Ax') && exist('fm','var') && exist('ffm','var')        
        if isempty(varargin)
            linecolor = [0 0 0];
        else
            linecolor = varargin{1};
        end
        
        plot(fm(C,:),ffm(C,:),'.','color',linecolor);
  
    elseif strcmp(select_string{i},'dAt') && exist('fm','var') && exist('ffm','var')        
        if isempty(varargin)
            linecolor = [0 0 0];
        else
            linecolor = varargin{1};
        end
%         e = errorbar(nanmean(fm(C,:)),nanmean(ffm(C,:)),nanstd(ffm(C,:))/sqrt(sum(C)),'.');
%         set(e,'color',linecolor);
%         hold on    
%         h = herrorbar(nanmean(fm(C,:)),nanmean(ffm(C,:)),nanstd(fm(C,:))/sqrt(sum(C)),'.');
%         set(h,'color',linecolor);   

        dfm = fm(C,:) - fm(C,1)*ones(1,size(fm,2));
        dffm = ffm(C,:) - ffm(C,1)*ones(1,size(ffm,2));

        plot(nanmean(dfm),nanmean(dffm),'.-','color',linecolor,'markersize',18);   
        
    end
      
end
     
