# Supplementary material for: Evaluation of a Mathematical Model of Rat Body Weight Regulation in Application to Caloric Restriction and Drug Treatment Studies
Source: PLoS One. 2016 May 26;11(5):e0155674. doi: 10.1371/journal.pone.0155674 (PMC4882007; doi:10.1371/journal.pone.0155674)
Supplement: S1 Code — (ZIP) [file pone.0155674.s012.zip › MATLAB code/rhs_BWFM.m]

function dy = rhs_BWFM(time,states,p)

%% States
FM  = states(1,:);
FFM = states(2,:);
FI  = states(3,:);
EE  = states(4,:);

%% Inputs
I   = p.FI(time); 
I0  = p.FI(-3); %Initial Food Intake

dBW = differentiate(p.BW,time);

%% Parameters
% Storage
rhoFM    = 9.4;    %metabolizable energy density of fat mass (kcal/g)
rhoFFM   = 1.8;    %metabolizable energy density of fat-free mass (kcal/g)
etaFM    = 0.18;    %energy cost of fat mass deposition (kcal/g)
etaFFM   = 0.23;    %energy cost of fat-free mass deposition (kcal/g)
rFM=rhoFM+etaFM;
rFFM=rhoFFM+etaFFM;

%Energy Expenditure
gammaFM  = 0.012; % 13.2/4.184*(0.35/70)^(-1/4)/1000 % basal metabolic rate of fat mass (kcal/g/day) (Nelson Eq. 2, 350g rat)
gammaFFM = 0.081; % 90.4/4.184*(0.35/70)^(-1/4)/1000 % basal metabolic rate of fat-free mass (kcal/g/day)
beta     = 0.4;   % linearized dEE following change in EI (normalized)
alpha    = 0.92;  % energy partition function (from CB1Ra data fit)

lambda   = p.lambda; % coefficient of physcial activity (kcal/g/day)
K        = p.K;      % unmodeled, constant energy expenditure (kcal/day)        
delta    = p.delta * (time<p.rx(2)) * (time>p.rx(1));  % drug/treatment effect

%% Differential Equations
G = K + beta*(I - I0) + (lambda + gammaFM)  *  FM ...
    + (lambda + gammaFFM) * FFM + delta; 

if p.version == 1 % FI and BW input
    
    dFFM = 1/(rFFM-rFM) .* (I - G - rFM * dBW); 
    dFM  = dBW-dFFM; % dFM  = 1/(rFM-rFFM) * (I-G-rhoFFM*dBW);
    
elseif p.version == 2 % FI input only    

    dFFM = alpha/(rFM + alpha*rFFM) .* (I - G);
    dFM  = 1/(rFM + alpha*rFFM) .* (I - G);    
    
end

dI = I;
dE = G;

dy = [dFM;dFFM;dI;dE];
