# Supplementary material for: Evaluation of a Mathematical Model of Rat Body Weight Regulation in Application to Caloric Restriction and Drug Treatment Studies
Source: PLoS One. 2016 May 26;11(5):e0155674. doi: 10.1371/journal.pone.0155674 (PMC4882007; doi:10.1371/journal.pone.0155674)
Supplement: S1 Code — (ZIP) [file pone.0155674.s012.zip › MATLAB code/run_BWFM.m]

function [BW_guess,FM_guess,FFM_guess,time_range,FI_guess,EE_guess] = run_BWFM(parms,BW_target,FM_target,FFM_target,CR_range,drug_conc,bwfit,fifit,time_range,model_ver)

options = odeset('RelTol',1e-6,'AbsTol',1e-6,'Vectorized','off');


FM_guess = nan(size(FM_target));
FFM_guess = nan(size(FFM_target));
FI_guess = nan(size(FFM_target));
EE_guess = nan(size(FFM_target));
for i=1:size(FM_guess,1)
    
    IC= [FM_target(i,1);bwfit{i}(time_range(1))-FM_target(i,1);0;0];
    
    p.version   = model_ver; %2 - two-dim Guo and Hall, 1 - Bw+FI inputs
    
    p.FI        = fifit{i};
    p.BW        = bwfit{i}; 
    p.rx        = [CR_range, drug_conc(i)];
           
    if model_ver == 1
        p.lambda    = 0.087;    % coefficient of physcial activity (kcal/g/day)
    else
        p.lambda    = 0.089;    % coefficient of physcial activity (kcal/g/day)       
    end    
    
    p.K         = parms(1);        % constant energy expenditure (kcal/day)
    d_0         = parms(2);
    d_Emax      = parms(3);    
    d_ED50      = parms(4);
    C_ave       = drug_conc(i);    
    
    p.delta     =  d_0 + (d_Emax * C_ave) / (d_ED50 + C_ave) ; % drug effect (kcal/day)
%     p.delta0    = d_0;
    
    soln = ode45(@(t,y) rhs_BWFM(t,y,p), time_range, IC, options); 
    
    Y = deval(soln,time_range);

    FM_guess(i,:)  = Y(1,:);
    FFM_guess(i,:) = Y(2,:);
    FI_guess(i,:)  = Y(3,:);
    EE_guess(i,:)  = Y(4,:);
end

BW_guess = FM_guess + FFM_guess;
                
